# Supplementary material for: LncLocFormer: a Transformer-based deep learning model for multi-label lncRNA subcellular localization prediction by using localization-specific attention mechanism
Source: Bioinformatics. 2023 Dec 18;39(12):btad752. doi: 10.1093/bioinformatics/btad752 (PMC10749772; doi:10.1093/bioinformatics/btad752)
Supplement: btad752_Supplementary_Data [file btad752_supplementary_data.zip]

Archive with 3 entries (3 files):
- Supplementary materials_20231111.pdf
- Supplementary Table S3.xlsx
- Supplementary Table S2.xlsx
