# Supplementary material for: LncLocFormer: a Transformer-based deep learning model for multi-label lncRNA subcellular localization prediction by using localization-specific attention mechanism
Source: Bioinformatics. 2023 Dec 18;39(12):btad752. doi: 10.1093/bioinformatics/btad752 (PMC10749772; doi:10.1093/bioinformatics/btad752)
Supplement: btad752_Supplementary_Data [file btad752_supplementary_data.zip › Supplementary Table S3.xlsx]

## Sheet: Sheet1
lncRNA ID	lncLocator	iLoc-LncRNA	DeepLncLoc	Locate-R	iLoc-lncRNA 2.0	GraphLncLoc	LncLocFormer	True Label
>db_t_id=2 |chr6|90539613|90584155+|ensembl_75_GRCh37|Human|ucsc_GCRh37	Cytoplasm 0.2235653947 Nucleus 0.141286525252 Ribosome 0.0309547404823 Cytosol 0.00623919832116 Exosome 0.597954141244	Exosome 0.931828	Cytoplasm: 0.103, Nucleus: 0.354, Exosome: 0.329, Ribosome: 0.115, Cytosol: 0.098	Cytoplasm: 0.81, Exosome: 0.04, Nucleus: 0.13, Ribosome: 0.01	Exosome 0.768005	Cytoplasm: 0.5245617032051086, Nucleus: 0.35271957516670227, Exosome: 0.08116062730550766, Ribosome: 0.04155811294913292	Cytoplasm:0.0005744379595853388 Nucleus:0.8094395399093628 Exosome:0.08272162824869156 Ribosome:0.029286662116646767 Cytosol:0.07797767221927643	Nucleus
>db_t_id=11 |chr4|119199864|119200978+|ensembl_75_GRCh37|Human|ucsc_GCRh37	Cytoplasm 0.0408481815408 Nucleus 0.920297784399 Ribosome 0.00444057600317 Cytosol 0.00557983562472 Exosome 0.0288336224323	Nucleolus, Nucleus, Nucleoplasm 0.906638	Cytoplasm: 0.202, Nucleus: 0.499, Exosome: 0.041, Ribosome: 0.145, Cytosol: 0.114	Cytoplasm: 0.12, Exosome: 0, Nucleus: 0.38, Ribosome: 0.5	Nucleolus, Nucleus, Nucleoplasm 0.894198	Cytoplasm: 0.227386474609375, Nucleus: 0.563668429851532, Exosome: 0.04801159352064133, Ribosome: 0.16093352437019348	Cytoplasm:0.11754089593887329 Nucleus:0.5830014944076538 Exosome:0.013848493807017803 Ribosome:0.026366164907813072 Cytosol:0.2592428922653198	Nucleus
>db_t_id=18 |chr17|18966762|18967449-|ensembl_75_GRCh37|Human|ucsc_GCRh37	Cytoplasm 0.379388173952 Nucleus 0.0912420123742 Ribosome 0.301133521458 Cytosol 0.112941695448 Exosome 0.115294596768	Ribosome 0.66595	Cytoplasm: 0.143, Nucleus: 0.304, Exosome: 0.026, Ribosome: 0.455, Cytosol: 0.071	Cytoplasm: 0.31, Exosome: 0.33, Nucleus: 0.23, Ribosome: 0.13	Ribosome 0.941586	Cytoplasm: 0.19070953130722046, Nucleus: 0.6190838813781738, Exosome: 0.09753444045782089, Ribosome: 0.09267216920852661	Cytoplasm:0.08205290138721466 Nucleus:0.8224095106124878 Exosome:4.0102324419422075e-05 Ribosome:0.09236414730548859 Cytosol:0.0031332497019320726	Nucleus
>db_t_id=26 |chr7|45022622|45026560-|ensembl_75_GRCh37|Human|ucsc_GCRh37	Cytoplasm 0.21946726456 Nucleus 0.68787596271 Ribosome 0.0109737511638 Cytosol 0.0197244714704 Exosome 0.0619585500953	Cytoplasm, Cytosol 0.628669	Cytoplasm: 0.154, Nucleus: 0.397, Exosome: 0.05, Ribosome: 0.181, Cytosol: 0.219	Cytoplasm: 1, Exosome: 0, Nucleus: 0, Ribosome: 0	Cytoplasm, Cytosol 0.931916	Cytoplasm: 0.22292523086071014, Nucleus: 0.5561262369155884, Exosome: 0.013266453519463539, Ribosome: 0.20768208801746368	Cytoplasm:0.21970823407173157 Nucleus:0.658512532711029 Exosome:0.0037395127583295107 Ribosome:0.013107037171721458 Cytosol:0.10493268817663193	Nucleus
>db_t_id=9146 |chr14|95998634|96001137-|ensembl_75_GRCh37|Human|ucsc_GCRh37	Cytoplasm 0.0707235348099 Nucleus 0.0568180582456 Ribosome 0.106554607011 Cytosol 0.488742258025 Exosome 0.277161541909	Cytoplasm, Cytosol 0.861126	Cytoplasm: 0.154, Nucleus: 0.319, Exosome: 0.039, Ribosome: 0.286, Cytosol: 0.201	Cytoplasm: 1, Exosome: 0, Nucleus: 0, Ribosome: 0	Cytoplasm, Cytosol 0.986848	Cytoplasm: 0.18649700284004211, Nucleus: 0.4347521960735321, Exosome: 0.07843495905399323, Ribosome: 0.30031588673591614	Cytoplasm:0.17448732256889343 Nucleus:0.42979922890663147 Exosome:0.01529533602297306 Ribosome:0.1872987449169159 Cytosol:0.19311940670013428	Nucleus
>db_t_id=8933 |chrX|3847910|3855896-|ensembl_75_GRCh37|Human|ucsc_GCRh37	Cytoplasm 0.782324876512 Nucleus 0.0459112491042 Ribosome 0.0171827950249 Cytosol 0.147827729214 Exosome 0.00675335014467	Cytoplasm, Cytosol 0.744678	Cytoplasm: 0.42, Nucleus: 0.358, Exosome: 0.027, Ribosome: 0.121, Cytosol: 0.074	Cytoplasm: 0.53, Exosome: 0, Nucleus: 0.47, Ribosome: 0	Cytoplasm, Cytosol 0.909149	Cytoplasm: 0.5350625514984131, Nucleus: 0.3490681052207947, Exosome: 0.012677192687988281, Ribosome: 0.10319215059280396	Cytoplasm:0.7918524742126465 Nucleus:0.20721669495105743 Exosome:1.4656213352282066e-05 Ribosome:0.0007405882352031767 Cytosol:0.00017561517597641796	Nucleus
>db_t_id=10201 |chr2|27579113|27583123+|ensembl_75_GRCh37|Human|ucsc_GCRh37	Cytoplasm 0.0353362707944 Nucleus 0.0126035297358 Ribosome 0.0928031504271 Cytosol 0.800833975064 Exosome 0.0584230739786	Cytoplasm, Cytosol 0.55064	Cytoplasm: 0.185, Nucleus: 0.325, Exosome: 0.054, Ribosome: 0.222, Cytosol: 0.215	Cytoplasm: 1, Exosome: 0, Nucleus: 0, Ribosome: 0	Ribosome 0.447219	Cytoplasm: 0.17308171093463898, Nucleus: 0.5005611777305603, Exosome: 0.04216064140200615, Ribosome: 0.28419649600982666	Cytoplasm:0.10537056624889374 Nucleus:0.3333309590816498 Exosome:0.07521642744541168 Ribosome:0.23148402571678162 Cytosol:0.2545980215072632	Nucleus
>db_t_id=10135 |chr2|74212259|74213470+|ensembl_75_GRCh37|Human|ucsc_GCRh37	Cytoplasm 0.29938982161 Nucleus 0.155036999856 Ribosome 0.0693065198372 Cytosol 0.0396114690693 Exosome 0.436655189627	Exosome 0.766016	Cytoplasm: 0.028, Nucleus: 0.175, Exosome: 0.257, Ribosome: 0.315, Cytosol: 0.225	Cytoplasm: 0.12, Exosome: 0.71, Nucleus: 0, Ribosome: 0.18	Ribosome 0.792122	Cytoplasm: 0.2188398838043213, Nucleus: 0.46140822768211365, Exosome: 0.16389048099517822, Ribosome: 0.15586142241954803	Cytoplasm:0.00543923070654273 Nucleus:0.25946173071861267 Exosome:0.3230034410953522 Ribosome:0.33984658122062683 Cytosol:0.07224900275468826	Nucleus
>db_t_id=1022 |chr8|25744389|25745580-|ucsc_GCRm38|Mouse|ucsc_GCRm38	Cytoplasm 0.766121908883 Nucleus 0.165676867962 Ribosome 0.0125446851055 Cytosol 0.0291996675205 Exosome 0.0264568705291	Nucleolus, Nucleus, Nucleoplasm 0.83107	Cytoplasm: 0.57, Nucleus: 0.264, Exosome: 0.021, Ribosome: 0.099, Cytosol: 0.046	Cytoplasm: 0.98, Exosome: 0, Nucleus: 0.01, Ribosome: 0	Nucleolus, Nucleus, Nucleoplasm 0.638678	Cytoplasm: 0.4016673266887665, Nucleus: 0.5237458348274231, Exosome: 0.0037494783755391836, Ribosome: 0.0708373486995697	Cytoplasm:0.9830692410469055 Nucleus:0.012696495279669762 Exosome:0.0003075888380408287 Ribosome:0.0019256214145570993 Cytosol:0.0020010569132864475	Nucleus
>db_t_id=9710 |chr11|65265233|65273940+|ensembl_75_GRCh37|Human|ucsc_GCRh37	Cytoplasm 0.617831111783 Nucleus 0.317835191401 Ribosome 0.009449145862 Cytosol 0.0413672124113 Exosome 0.0135173385428	Nucleolus, Nucleus, Nucleoplasm 0.518842	Cytoplasm: 0.251, Nucleus: 0.437, Exosome: 0.026, Ribosome: 0.187, Cytosol: 0.099	Cytoplasm: 0, Exosome: 0, Nucleus: 1, Ribosome: 0	Cytoplasm, Cytosol 0.782926	Cytoplasm: 0.22279544174671173, Nucleus: 0.5752241015434265, Exosome: 0.048506855964660645, Ribosome: 0.1534736305475235	Cytoplasm:0.1657048463821411 Nucleus:0.7799524068832397 Exosome:0.0023643935564905405 Ribosome:0.050632722675800323 Cytosol:0.0013456627493724227	Nucleus
>db_t_id=10324 |chr21|26934221|26947480+|ensembl_75_GRCh37|Human|ucsc_GCRh37	Cytoplasm 0.894637831435 Nucleus 0.0477966890209 Ribosome 0.0173144010937 Cytosol 0.0349661073905 Exosome 0.00528497105954	Cytoplasm, Cytosol 0.778104	Cytoplasm: 0.198, Nucleus: 0.45, Exosome: 0.03, Ribosome: 0.213, Cytosol: 0.11	Cytoplasm: 0.84, Exosome: 0, Nucleus: 0.16, Ribosome: 0	Cytoplasm, Cytosol 0.842482	Cytoplasm: 0.1782315969467163, Nucleus: 0.5947586297988892, Exosome: 0.005095315631479025, Ribosome: 0.2219144105911255	Cytoplasm:0.04309897869825363 Nucleus:0.9341433644294739 Exosome:0.0004387455410324037 Ribosome:0.014725844375789165 Cytosol:0.007593060843646526	Nucleus
>db_t_id=10327 |chr10|75012549|75014107+|ensembl_75_GRCh37|Human|ucsc_GCRh37	Cytoplasm 0.445257111579 Nucleus 0.466426260488 Ribosome 0.0121718480817 Cytosol 0.0202393309042 Exosome 0.0559054489463	Nucleolus, Nucleus, Nucleoplasm 0.660875	Cytoplasm: 0.329, Nucleus: 0.42, Exosome: 0.019, Ribosome: 0.138, Cytosol: 0.094	Cytoplasm: 0.03, Exosome: 0, Nucleus: 0.97, Ribosome: 0	Cytoplasm, Cytosol 0.833517	Cytoplasm: 0.33265167474746704, Nucleus: 0.5707454085350037, Exosome: 0.007426456548273563, Ribosome: 0.08917645364999771	Cytoplasm:0.4244564473628998 Nucleus:0.5190700888633728 Exosome:0.007147668395191431 Ribosome:0.026574769988656044 Cytosol:0.022750984877347946	Nucleus
>db_t_id=10474 |chr5|33424131|33440725-|ensembl_75_GRCh37|Human|ucsc_GCRh37	Cytoplasm 0.905932164358 Nucleus 0.0355555941468 Ribosome 0.0120604043103 Cytosol 0.0448348047727 Exosome 0.00161703241271	Nucleolus, Nucleus, Nucleoplasm 0.547264	Cytoplasm: 0.276, Nucleus: 0.445, Exosome: 0.025, Ribosome: 0.167, Cytosol: 0.086	Cytoplasm: 1, Exosome: 0, Nucleus: 0, Ribosome: 0	Nucleolus, Nucleus, Nucleoplasm 0.591227	Cytoplasm: 0.20594699680805206, Nucleus: 0.5527471899986267, Exosome: 0.005445840768516064, Ribosome: 0.23586001992225647	Cytoplasm:0.24830424785614014 Nucleus:0.49664178490638733 Exosome:0.001827163272537291 Ribosome:0.2496383935213089 Cytosol:0.0035883928649127483	Nucleus
>db_t_id=10592 |chr8|144624143|144631899-|ensembl_75_GRCh37|Human|ucsc_GCRh37	Cytoplasm 0.0201687676805 Nucleus 0.00214579173096 Ribosome 0.492074752449 Cytosol 0.47688510047 Exosome 0.00872558766977	Ribosome 0.792965	Cytoplasm: 0.205, Nucleus: 0.415, Exosome: 0.034, Ribosome: 0.21, Cytosol: 0.136	Cytoplasm: 1, Exosome: 0, Nucleus: 0, Ribosome: 0	Cytoplasm, Cytosol 0.809054	Cytoplasm: 0.15401902794837952, Nucleus: 0.48510050773620605, Exosome: 0.021068012341856956, Ribosome: 0.33981242775917053	Cytoplasm:0.052453674376010895 Nucleus:0.5601476430892944 Exosome:0.0011966271558776498 Ribosome:0.2942909002304077 Cytosol:0.0919111967086792	Nucleus
>db_t_id=11029 |chr6|168224556|168227389-|ensembl_75_GRCh37|Human|ucsc_GCRh37	Cytoplasm 0.260967274618 Nucleus 0.636472236971 Ribosome 0.0150294479423 Cytosol 0.0289734788537 Exosome 0.0585575616151	Nucleolus, Nucleus, Nucleoplasm 0.471675	Cytoplasm: 0.089, Nucleus: 0.384, Exosome: 0.063, Ribosome: 0.261, Cytosol: 0.203	Cytoplasm: 0, Exosome: 0.28, Nucleus: 0, Ribosome: 0.72	Ribosome 0.523009	Cytoplasm: 0.31193071603775024, Nucleus: 0.5268487334251404, Exosome: 0.012794203124940395, Ribosome: 0.14842641353607178	Cytoplasm:0.2971791923046112 Nucleus:0.40488141775131226 Exosome:0.16171160340309143 Ribosome:0.042101334780454636 Cytosol:0.0941263884305954	Nucleus
>db_t_id=10282 |chr20|37075221|37079564+|ensembl_75_GRCh37|Human|ucsc_GCRh37	Cytoplasm 0.357214589246 Nucleus 0.071403845192 Ribosome 0.190228451035 Cytosol 0.217628534704 Exosome 0.163524579824	Cytoplasm, Cytosol 0.510576	Cytoplasm: 0.154, Nucleus: 0.368, Exosome: 0.047, Ribosome: 0.247, Cytosol: 0.184	Cytoplasm: 0.9, Exosome: 0, Nucleus: 0.09, Ribosome: 0.01	Cytoplasm, Cytosol 0.770147	Cytoplasm: 0.20634718239307404, Nucleus: 0.40268683433532715, Exosome: 0.02781074121594429, Ribosome: 0.36315521597862244	Cytoplasm:0.17505308985710144 Nucleus:0.4491187036037445 Exosome:0.0015068132197484374 Ribosome:0.30553948879241943 Cytosol:0.06878190487623215	Nucleus
>db_t_id=4 |chr17|16342136|16381992+|ensembl_75_GRCh37|Human|ucsc_GCRh37	Cytoplasm 0.187151167347 Nucleus 0.0586289423697 Ribosome 0.0912821177174 Cytosol 0.627157879021 Exosome 0.0357798935451	Cytoplasm, Cytosol 0.758237	Cytoplasm: 0.226, Nucleus: 0.397, Exosome: 0.052, Ribosome: 0.185, Cytosol: 0.141	Cytoplasm: 0, Exosome: 0, Nucleus: 1, Ribosome: 0	Cytoplasm, Cytosol 0.624649	Cytoplasm: 0.13022693991661072, Nucleus: 0.5604204535484314, Exosome: 0.011607556603848934, Ribosome: 0.29774507880210876	Cytoplasm:0.009728649631142616 Nucleus:0.8692765235900879 Exosome:0.004756796173751354 Ribosome:0.11576825380325317 Cytosol:0.0004698213597293943	Nucleus
>db_t_id=8840 |chrX|103460375|103483217-|ensembl_91_GRCm38|Mouse|ucsc_GCRm38	Cytoplasm 0.6636228462 Nucleus 0.306275946396 Ribosome 0.00434375574467 Cytosol 0.0204947611885 Exosome 0.00526269047077	Nucleolus, Nucleus, Nucleoplasm 0.998029	Cytoplasm: 0.229, Nucleus: 0.437, Exosome: 0.025, Ribosome: 0.231, Cytosol: 0.079	Cytoplasm: 0, Exosome: 0, Nucleus: 1, Ribosome: 0	Nucleolus, Nucleus, Nucleoplasm 0.982944	Cytoplasm: 0.14924810826778412, Nucleus: 0.6394878625869751, Exosome: 0.004118502605706453, Ribosome: 0.207145556807518	Cytoplasm:0.07217167317867279 Nucleus:0.8936008214950562 Exosome:0.000644517014734447 Ribosome:0.031038736924529076 Cytosol:0.0025442317128181458	Nucleus
>db_t_id=9698 |chr12|109603940|109661716+|ensembl_91_GRCm38|Mouse|ucsc_GCRm38	Cytoplasm 0.889111600731 Nucleus 0.019827223328 Ribosome 0.0154644463585 Cytosol 0.0733380797621 Exosome 0.00225864982062	Cytoplasm, Cytosol 0.527728	Cytoplasm: 0.222, Nucleus: 0.46, Exosome: 0.036, Ribosome: 0.186, Cytosol: 0.096	Cytoplasm: 0, Exosome: 0, Nucleus: 1, Ribosome: 0	Nucleolus, Nucleus, Nucleoplasm 0.506157	Cytoplasm: 0.20537209510803223, Nucleus: 0.6147685647010803, Exosome: 0.0032633182127028704, Ribosome: 0.1765960305929184	Cytoplasm:0.002259288914501667 Nucleus:0.7893443703651428 Exosome:0.00018939095025416464 Ribosome:0.20603005588054657 Cytosol:0.0021768826991319656	Nucleus
>db_t_id=9009 |chr1|700237|714006-|ensembl_75_GRCh37|Human|ucsc_GCRh37	Cytoplasm 0.0141650443174 Nucleus 0.00190163922761 Ribosome 0.770848947262 Cytosol 0.20840303513 Exosome 0.00468133406347	Cytoplasm, Cytosol 0.618391	Cytoplasm: 0.189, Nucleus: 0.426, Exosome: 0.026, Ribosome: 0.254, Cytosol: 0.104	Cytoplasm: 1, Exosome: 0, Nucleus: 0, Ribosome: 0	Cytoplasm, Cytosol 0.865795	Cytoplasm: 0.1416953057050705, Nucleus: 0.4290052056312561, Exosome: 0.010161345824599266, Ribosome: 0.41913819313049316	Cytoplasm:0.15510083734989166 Nucleus:0.13022947311401367 Exosome:0.0001347351644653827 Ribosome:0.7142976522445679 Cytosol:0.00023729279928375036	Nucleus
>db_t_id=1028 |chr10|94196728|94198949-|ucsc_GCRm38|Mouse|ucsc_GCRm38	Cytoplasm 0.907432741668 Nucleus 0.0302516270823 Ribosome 0.016726724066 Cytosol 0.0425464120869 Exosome 0.00304249509679	Cytoplasm, Cytosol 0.978642	Cytoplasm: 0.558, Nucleus: 0.24, Exosome: 0.02, Ribosome: 0.117, Cytosol: 0.065	Cytoplasm: 1, Exosome: 0, Nucleus: 0, Ribosome: 0	Cytoplasm, Cytosol 0.974815	Cytoplasm: 0.7469741702079773, Nucleus: 0.17716138064861298, Exosome: 0.009012749418616295, Ribosome: 0.06685172766447067	Cytoplasm:0.7968848347663879 Nucleus:0.003534326795488596 Exosome:0.000225509240408428 Ribosome:0.00013733717787545174 Cytosol:0.1992180347442627	Cytoplasm
>db_t_id=1029 |chr5|115358699|115360123-|ucsc_GCRm38|Mouse|ucsc_GCRm38	Cytoplasm 0.390773580063 Nucleus 0.461784210556 Ribosome 0.029381403062 Cytosol 0.0965355870108 Exosome 0.021525219308	Cytoplasm, Cytosol 0.905463	Cytoplasm: 0.277, Nucleus: 0.231, Exosome: 0.041, Ribosome: 0.227, Cytosol: 0.224	Cytoplasm: 0.98, Exosome: 0, Nucleus: 0.01, Ribosome: 0.01	Cytoplasm, Cytosol 0.981626	Cytoplasm: 0.4929329454898834, Nucleus: 0.40710607171058655, Exosome: 0.008396639488637447, Ribosome: 0.0915643498301506	Cytoplasm:0.5697535276412964 Nucleus:0.17367228865623474 Exosome:0.012242646887898445 Ribosome:0.03928203880786896 Cytosol:0.20504947006702423	Cytoplasm
>db_t_id=1032 |chr9|25136265|25138587-|ucsc_GCRm38|Mouse|ucsc_GCRm38	Cytoplasm 0.881714351123 Nucleus 0.0189108893413 Ribosome 0.0162449122011 Cytosol 0.0812861237966 Exosome 0.00184372353805	Cytoplasm, Cytosol 0.991199	Cytoplasm: 0.484, Nucleus: 0.351, Exosome: 0.022, Ribosome: 0.089, Cytosol: 0.054	Cytoplasm: 1, Exosome: 0, Nucleus: 0, Ribosome: 0	Cytoplasm, Cytosol 0.996998	Cytoplasm: 0.7056311964988708, Nucleus: 0.24428918957710266, Exosome: 0.0017946775769814849, Ribosome: 0.04828497767448425	Cytoplasm:0.6024124622344971 Nucleus:0.39714184403419495 Exosome:1.0231153282802552e-05 Ribosome:0.00030388482264243066 Cytosol:0.00013158450019545853	Cytoplasm
>db_t_id=1824 |chr17|62751554|62752250-|ucsc_GCRm38|Mouse|ucsc_GCRm38	Cytoplasm 0.907087449409 Nucleus 0.0362857209434 Ribosome 0.01386962758 Cytosol 0.0390184485797 Exosome 0.00373875348772	Cytoplasm, Cytosol 0.965556	Cytoplasm: 0.757, Nucleus: 0.182, Exosome: 0.013, Ribosome: 0.035, Cytosol: 0.014	Cytoplasm: 0.98, Exosome: 0.01, Nucleus: 0, Ribosome: 0.01	Cytoplasm, Cytosol 0.986464	Cytoplasm: 0.8685919046401978, Nucleus: 0.10339470207691193, Exosome: 0.010019639506936073, Ribosome: 0.017993731424212456	Cytoplasm:0.9261337518692017 Nucleus:0.07279425859451294 Exosome:0.0004168169980403036 Ribosome:0.0005532085197046399 Cytosol:0.00010198220843449235	Cytoplasm
>db_t_id=113 |chr2|113969099|114034158+|ensembl_75_GRCh37|Human|ucsc_GCRh37	Cytoplasm 0.770974231834 Nucleus 0.152256220707 Ribosome 0.011035829128 Cytosol 0.0541310779441 Exosome 0.0116026403869	Cytoplasm, Cytosol 0.716671	Cytoplasm: 0.197, Nucleus: 0.409, Exosome: 0.05, Ribosome: 0.21, Cytosol: 0.133	Cytoplasm: 0, Exosome: 0, Nucleus: 1, Ribosome: 0	Cytoplasm, Cytosol 0.719355	Cytoplasm: 0.11927177757024765, Nucleus: 0.5199405550956726, Exosome: 0.006763049867004156, Ribosome: 0.35402461886405945	Cytoplasm:0.2202485352754593 Nucleus:0.5387807488441467 Exosome:0.0016266762977465987 Ribosome:0.23492860794067383 Cytosol:0.004415453877300024	Cytoplasm
>db_t_id=10162 |chr12|112277571|112279706-|ensembl_75_GRCh37|Human|ucsc_GCRh37	Cytoplasm 0.593287761746 Nucleus 0.174509401914 Ribosome 0.0401864469722 Cytosol 0.0652731912146 Exosome 0.126743198153	Ribosome 0.954187	Cytoplasm: 0.263, Nucleus: 0.369, Exosome: 0.051, Ribosome: 0.172, Cytosol: 0.146	Cytoplasm: 0.94, Exosome: 0.03, Nucleus: 0.02, Ribosome: 0.01	Ribosome 0.858274	Cytoplasm: 0.37201055884361267, Nucleus: 0.3521556556224823, Exosome: 0.02701103501021862, Ribosome: 0.24882276356220245	Cytoplasm:0.7579756379127502 Nucleus:0.1896844357252121 Exosome:0.002409782726317644 Ribosome:0.0026534406933933496 Cytosol:0.04727671295404434	Cytoplasm
>db_t_id=9910 |chr7|100951627|100954266+|ensembl_75_GRCh37|Human|ucsc_GCRh37	Cytoplasm 0.0980951599535 Nucleus 0.0269491731966 Ribosome 0.0393047898047 Cytosol 0.780270831298 Exosome 0.0553800457475	Nucleolus, Nucleus, Nucleoplasm 0.738633	Cytoplasm: 0.198, Nucleus: 0.295, Exosome: 0.05, Ribosome: 0.176, Cytosol: 0.281	Cytoplasm: 0.63, Exosome: 0, Nucleus: 0, Ribosome: 0.37	Nucleolus, Nucleus, Nucleoplasm 0.776585	Cytoplasm: 0.18088258802890778, Nucleus: 0.48451700806617737, Exosome: 0.11084248125553131, Ribosome: 0.22375796735286713	Cytoplasm:0.2690625786781311 Nucleus:0.1481749564409256 Exosome:0.10236070305109024 Ribosome:0.216976597905159 Cytosol:0.26342514157295227	Cytoplasm
>db_t_id=11637 |chr1|20669882|20684298+|ensembl_91_GRCm38|Mouse|ucsc_GCRm38	Cytoplasm 0.90207650065 Nucleus 0.0220727201241 Ribosome 0.0158219487013 Cytosol 0.0582498781872 Exosome 0.0017789523376	Cytoplasm, Cytosol 0.986434	Cytoplasm: 0.569, Nucleus: 0.244, Exosome: 0.023, Ribosome: 0.07, Cytosol: 0.094	Cytoplasm: 0.99, Exosome: 0, Nucleus: 0.01, Ribosome: 0	Cytoplasm, Cytosol 0.971526	Cytoplasm: 0.3257330358028412, Nucleus: 0.5261287093162537, Exosome: 0.004556711297482252, Ribosome: 0.1435815542936325	Cytoplasm:0.8542418479919434 Nucleus:0.13180765509605408 Exosome:0.0003381240530870855 Ribosome:0.01216399110853672 Cytosol:0.0014483920531347394	Cytoplasm
>db_t_id=9059 |chr17|29283298|29283979-|ensembl_75_GRCh37|Human|ucsc_GCRh37	Cytoplasm 0.804689974106 Nucleus 0.100189576682 Ribosome 0.0259733165696 Cytosol 0.0376148424799 Exosome 0.0315322901619	Nucleolus, Nucleus, Nucleoplasm 0.744335	Cytoplasm: 0.617, Nucleus: 0.162, Exosome: 0.038, Ribosome: 0.088, Cytosol: 0.096	Cytoplasm: 1, Exosome: 0, Nucleus: 0, Ribosome: 0	Ribosome 0.599032	Cytoplasm: 0.7141184210777283, Nucleus: 0.2327057123184204, Exosome: 0.011459673754870892, Ribosome: 0.04171619191765785	Cytoplasm:0.9989660382270813 Nucleus:0.0005437771906144917 Exosome:0.00040732393972575665 Ribosome:6.085949280532077e-05 Cytosol:2.2080919734435156e-05	Cytoplasm
>db_t_id=9142 |chr19|48758932|48761452+|ensembl_65_GRCh37|Human|ucsc_GCRh37	Cytoplasm 0.524137750128 Nucleus 0.099650876139 Ribosome 0.0687619232761 Cytosol 0.293448309184 Exosome 0.0140011412732	Cytoplasm, Cytosol 0.698247	Cytoplasm: 0.276, Nucleus: 0.536, Exosome: 0.012, Ribosome: 0.129, Cytosol: 0.047	Cytoplasm: 0.99, Exosome: 0, Nucleus: 0, Ribosome: 0	Cytoplasm, Cytosol 0.565326	Cytoplasm: 0.3549695312976837, Nucleus: 0.5212046504020691, Exosome: 0.016849970445036888, Ribosome: 0.10697586834430695	Cytoplasm:0.7679691314697266 Nucleus:0.14946019649505615 Exosome:0.002295247046276927 Ribosome:0.0017437068745493889 Cytosol:0.07853169739246368	Cytoplasm
>db_t_id=9158 |chr4|139694704|139722793+|ensembl_75_GRCh37|Human|ucsc_GCRh37	Cytoplasm 0.901264613678 Nucleus 0.0227950770975 Ribosome 0.0172177930434 Cytosol 0.0570330941363 Exosome 0.00168942204525	Cytoplasm, Cytosol 0.83471	Cytoplasm: 0.222, Nucleus: 0.437, Exosome: 0.031, Ribosome: 0.217, Cytosol: 0.093	Cytoplasm: 0, Exosome: 0, Nucleus: 1, Ribosome: 0	Cytoplasm, Cytosol 0.845474	Cytoplasm: 0.14797697961330414, Nucleus: 0.422577828168869, Exosome: 0.00406593969091773, Ribosome: 0.42537927627563477	Cytoplasm:0.18857066333293915 Nucleus:0.36029425263404846 Exosome:0.001264951191842556 Ribosome:0.4445520043373108 Cytosol:0.005318152718245983	Cytoplasm
>db_t_id=10265 |chr1|3652548|3663886-|ensembl_75_GRCh37|Human|ucsc_GCRh37	Cytoplasm 0.0511958667127 Nucleus 0.00942137201514 Ribosome 0.294381191559 Cytosol 0.612488655085 Exosome 0.0325129146285	Cytoplasm, Cytosol 0.66575	Cytoplasm: 0.182, Nucleus: 0.425, Exosome: 0.049, Ribosome: 0.181, Cytosol: 0.162	Cytoplasm: 1, Exosome: 0, Nucleus: 0, Ribosome: 0	Cytoplasm, Cytosol 0.799935	Cytoplasm: 0.16835081577301025, Nucleus: 0.5082266926765442, Exosome: 0.027515718713402748, Ribosome: 0.29590678215026855	Cytoplasm:0.04257972165942192 Nucleus:0.863188624382019 Exosome:0.005393749102950096 Ribosome:0.07995649427175522 Cytosol:0.008881369605660439	Cytoplasm
>db_t_id=9960 |chr1|235092978|235095736+|ensembl_75_GRCh37|Human|ucsc_GCRh37	Cytoplasm 0.429218391291 Nucleus 0.0967102414545 Ribosome 0.113521657707 Cytosol 0.342431382717 Exosome 0.0181183268305	Cytoplasm, Cytosol 0.91251	Cytoplasm: 0.306, Nucleus: 0.323, Exosome: 0.029, Ribosome: 0.157, Cytosol: 0.185	Cytoplasm: 0.91, Exosome: 0, Nucleus: 0, Ribosome: 0.09	Cytoplasm, Cytosol 0.869743	Cytoplasm: 0.3827110528945923, Nucleus: 0.48168131709098816, Exosome: 0.00870848074555397, Ribosome: 0.12689915299415588	Cytoplasm:0.17051704227924347 Nucleus:0.4283078610897064 Exosome:0.06075560301542282 Ribosome:0.20587734878063202 Cytosol:0.1345420926809311	Cytoplasm
>db_t_id=10210 |chr2|27293340|27294517-|ensembl_75_GRCh37|Human|ucsc_GCRh37	Cytoplasm 0.476985220853 Nucleus 0.0876242731738 Ribosome 0.037985273638 Cytosol 0.0437114887297 Exosome 0.353693743606	Cytoplasm, Cytosol 0.865947	Cytoplasm: 0.266, Nucleus: 0.362, Exosome: 0.05, Ribosome: 0.131, Cytosol: 0.191	Cytoplasm: 0.1, Exosome: 0.07, Nucleus: 0.01, Ribosome: 0.83	Ribosome 0.383916	Cytoplasm: 0.3694039583206177, Nucleus: 0.5112969279289246, Exosome: 0.00966107752174139, Ribosome: 0.10963808745145798	Cytoplasm:0.18174202740192413 Nucleus:0.42930132150650024 Exosome:0.009740382432937622 Ribosome:0.18328990042209625 Cytosol:0.19592633843421936	Cytoplasm
>db_t_id=8900 |chr2|90908716|90918258-|ensembl_91_GRCm38|Mouse|ucsc_GCRm38	Cytoplasm 0.749559200999 Nucleus 0.211878663596 Ribosome 0.0118427253207 Cytosol 0.0168042283733 Exosome 0.00991518171149	Cytoplasm, Cytosol 0.777237	Cytoplasm: 0.184, Nucleus: 0.444, Exosome: 0.034, Ribosome: 0.235, Cytosol: 0.102	Cytoplasm: 0, Exosome: 0, Nucleus: 1, Ribosome: 0	Cytoplasm, Cytosol 0.733869	Cytoplasm: 0.24474354088306427, Nucleus: 0.5128833651542664, Exosome: 0.004731221590191126, Ribosome: 0.23764191567897797	Cytoplasm:0.5289762616157532 Nucleus:0.3403823673725128 Exosome:0.005180814769119024 Ribosome:0.09656351059675217 Cytosol:0.02889707125723362	Cytoplasm
>db_t_id=9150 |chr4|103749212|103765232+|ensembl_75_GRCh37|Human|ucsc_GCRh37	Cytoplasm 0.821413666501 Nucleus 0.0206741463513 Ribosome 0.0313829561008 Cytosol 0.122838694295 Exosome 0.00369053675185	Cytoplasm, Cytosol 0.47106	Cytoplasm: 0.212, Nucleus: 0.487, Exosome: 0.026, Ribosome: 0.192, Cytosol: 0.083	Cytoplasm: 0, Exosome: 0, Nucleus: 1, Ribosome: 0	Nucleolus, Nucleus, Nucleoplasm 0.508357	Cytoplasm: 0.18772247433662415, Nucleus: 0.5752837061882019, Exosome: 0.007462906185537577, Ribosome: 0.2295309156179428	Cytoplasm:0.061143167316913605 Nucleus:0.9052898287773132 Exosome:0.0006602637004107237 Ribosome:0.02722882106900215 Cytosol:0.005677959881722927	Cytoplasm
>db_t_id=10666 |chr1|175126123|175135877-|ensembl_72_GRCh37|Human|ucsc_GCRh37	Cytoplasm 0.904914019173 Nucleus 0.0371307127441 Ribosome 0.012544512185 Cytosol 0.043033435605 Exosome 0.00237732029258	Cytoplasm, Cytosol 0.857243	Cytoplasm: 0.286, Nucleus: 0.431, Exosome: 0.03, Ribosome: 0.154, Cytosol: 0.099	Cytoplasm: 0.03, Exosome: 0, Nucleus: 0.97, Ribosome: 0	Cytoplasm, Cytosol 0.933444	Cytoplasm: 0.3039340376853943, Nucleus: 0.5449947714805603, Exosome: 0.012883811257779598, Ribosome: 0.1381874829530716	Cytoplasm:0.5992833375930786 Nucleus:0.39623165130615234 Exosome:0.00013686687452718616 Ribosome:0.004039467312395573 Cytosol:0.0003087132645305246	Cytoplasm
>db_t_id=10403 |chr6|32862500|32871535+|ensembl_65_GRCh37|Human|ucsc_GCRh37	Cytoplasm 0.701067358883 Nucleus 0.0135336278789 Ribosome 0.0420918779665 Cytosol 0.240295126645 Exosome 0.00301200862642	Cytoplasm, Cytosol 0.601858	Cytoplasm: 0.235, Nucleus: 0.443, Exosome: 0.021, Ribosome: 0.208, Cytosol: 0.093	Cytoplasm: 0.04, Exosome: 0, Nucleus: 0.96, Ribosome: 0	Nucleolus, Nucleus, Nucleoplasm 0.576125	Cytoplasm: 0.3866038918495178, Nucleus: 0.45204004645347595, Exosome: 0.004498386289924383, Ribosome: 0.1568576842546463	Cytoplasm:0.023169640451669693 Nucleus:0.7537326812744141 Exosome:0.0006920438027009368 Ribosome:0.18963566422462463 Cytosol:0.03276994079351425	Cytoplasm
>db_t_id=9625 |chr2L|1380083|1381326-|ensembl_91_BDGP6|FruitFly|ucsc_BDGP6	Cytoplasm 0.0578077346746 Nucleus 0.926041303132 Ribosome 0.0013231950162 Cytosol 0.00317674705707 Exosome 0.0116510201205	Cytoplasm, Cytosol 0.350372	Cytoplasm: 0.556, Nucleus: 0.319, Exosome: 0.018, Ribosome: 0.07, Cytosol: 0.036	Cytoplasm: 0.76, Exosome: 0.02, Nucleus: 0.19, Ribosome: 0.04	Ribosome 0.639829	Cytoplasm: 0.3365398347377777, Nucleus: 0.5025032758712769, Exosome: 0.007901877164840698, Ribosome: 0.15305501222610474	Cytoplasm:0.7505668997764587 Nucleus:0.24156339466571808 Exosome:0.00030944152968004346 Ribosome:0.004354839213192463 Cytosol:0.003205391112715006	Cytoplasm
>db_t_id=9629 |chr3L|12627934|12648280+|ensembl_91_BDGP6|FruitFly|ucsc_BDGP6	Cytoplasm 0.0182574811646 Nucleus 0.963076620141 Ribosome 0.000486227652482 Cytosol 0.00603435769617 Exosome 0.0121453133457	Nucleolus, Nucleus, Nucleoplasm 0.585297	Cytoplasm: 0.202, Nucleus: 0.467, Exosome: 0.03, Ribosome: 0.204, Cytosol: 0.096	Cytoplasm: 1, Exosome: 0, Nucleus: 0, Ribosome: 0	Nucleolus, Nucleus, Nucleoplasm 0.488101	Cytoplasm: 0.21633587777614594, Nucleus: 0.5414831638336182, Exosome: 0.05460716038942337, Ribosome: 0.18757383525371552	Cytoplasm:0.021391091868281364 Nucleus:0.8436088562011719 Exosome:0.000507509452290833 Ribosome:0.13323377072811127 Cytosol:0.0012588470708578825	Cytoplasm
>db_t_id=70 |chr16|2014960|2015510+|ensembl_75_GRCh37|Human|ucsc_GCRh37	Cytoplasm 0.332958866357 Nucleus 0.0747300138047 Ribosome 0.11061143136 Cytosol 0.425596220336 Exosome 0.0561034681416	Cytoplasm, Cytosol 0.758966	Cytoplasm: 0.111, Nucleus: 0.228, Exosome: 0.194, Ribosome: 0.2, Cytosol: 0.268	Cytoplasm: 0.85, Exosome: 0.02, Nucleus: 0, Ribosome: 0.13	Ribosome 0.433939	Cytoplasm: 0.09449823945760727, Nucleus: 0.6752339005470276, Exosome: 0.11438152939081192, Ribosome: 0.11588636785745621	Cytoplasm:0.18010829389095306 Nucleus:0.044907670468091965 Exosome:0.0004226482124067843 Ribosome:0.7662824392318726 Cytosol:0.008278932422399521	Ribosome
>db_t_id=87 |chr2|162101250|162105561+|ensembl_75_GRCh37|Human|ucsc_GCRh37	Cytoplasm 0.0110102302292 Nucleus 0.0062195974623 Ribosome 0.622564155116 Cytosol 0.354650462566 Exosome 0.00555555462627	Ribosome 0.973028	Cytoplasm: 0.141, Nucleus: 0.312, Exosome: 0.04, Ribosome: 0.326, Cytosol: 0.182	Cytoplasm: 0, Exosome: 0, Nucleus: 0, Ribosome: 1	Ribosome 0.921479	Cytoplasm: 0.12664863467216492, Nucleus: 0.2914789319038391, Exosome: 0.02142908424139023, Ribosome: 0.5604433417320251	Cytoplasm:0.3572290539741516 Nucleus:0.2381249964237213 Exosome:0.0006687918212264776 Ribosome:0.01618633046746254 Cytosol:0.38779082894325256	Ribosome
>db_t_id=102 |chr5|175570088|175626298-|ensembl_75_GRCh37|Human|ucsc_GCRh37	Cytoplasm 0.629525098334 Nucleus 0.161760662103 Ribosome 0.013717058337 Cytosol 0.185183232258 Exosome 0.00981394896746	Cytoplasm, Cytosol 0.474423	Cytoplasm: 0.166, Nucleus: 0.416, Exosome: 0.048, Ribosome: 0.232, Cytosol: 0.138	Cytoplasm: 0, Exosome: 0, Nucleus: 1, Ribosome: 0	Cytoplasm, Cytosol 0.579676	Cytoplasm: 0.12127312272787094, Nucleus: 0.5572736859321594, Exosome: 0.006138663273304701, Ribosome: 0.31531456112861633	Cytoplasm:0.1677582561969757 Nucleus:0.2391187697649002 Exosome:0.0010748362401500344 Ribosome:0.5900524854660034 Cytosol:0.0019955819007009268	Ribosome
>db_t_id=119 |chr4|165675216|165724947+|ensembl_75_GRCh37|Human|ucsc_GCRh37	Cytoplasm 0.167198240459 Nucleus 0.00693256087858 Ribosome 0.139684270674 Cytosol 0.683608429193 Exosome 0.00257649879557	Cytoplasm, Cytosol 0.457179	Cytoplasm: 0.204, Nucleus: 0.456, Exosome: 0.035, Ribosome: 0.208, Cytosol: 0.097	Cytoplasm: 0, Exosome: 0, Nucleus: 1, Ribosome: 0	Cytoplasm, Cytosol 0.550029	Cytoplasm: 0.13982120156288147, Nucleus: 0.5263298153877258, Exosome: 0.004532273858785629, Ribosome: 0.32931676506996155	Cytoplasm:0.08018847554922104 Nucleus:0.8097983598709106 Exosome:0.003683454589918256 Ribosome:0.10263045132160187 Cytosol:0.0036993748508393764	Ribosome
>db_t_id=8935 |chrX|155244288|155246502-|ensembl_75_GRCh37|Human|ucsc_GCRh37	Cytoplasm 0.039149625825 Nucleus 0.00354815015015 Ribosome 0.524822705845 Cytosol 0.406145631025 Exosome 0.0263338871548	Ribosome 0.991351	Cytoplasm: 0.103, Nucleus: 0.287, Exosome: 0.018, Ribosome: 0.436, Cytosol: 0.155	Cytoplasm: 0.57, Exosome: 0, Nucleus: 0, Ribosome: 0.43	Ribosome 0.979187	Cytoplasm: 0.18178477883338928, Nucleus: 0.4675612151622772, Exosome: 0.10033706575632095, Ribosome: 0.2503169775009155	Cytoplasm:0.007240572012960911 Nucleus:0.3033648133277893 Exosome:0.0009683585958555341 Ribosome:0.5543452501296997 Cytosol:0.1340809464454651	Ribosome
>db_t_id=8942 |chr20|61405480|61406764-|ensembl_75_GRCh37|Human|ucsc_GCRh37	Cytoplasm 0.235560804558 Nucleus 0.129684591897 Ribosome 0.058556533839 Cytosol 0.472533738473 Exosome 0.103664331233	Cytoplasm, Cytosol 0.718919	Cytoplasm: 0.232, Nucleus: 0.3, Exosome: 0.082, Ribosome: 0.116, Cytosol: 0.27	Cytoplasm: 0.05, Exosome: 0.06, Nucleus: 0.61, Ribosome: 0.28	Cytoplasm, Cytosol 0.787104	Cytoplasm: 0.17080068588256836, Nucleus: 0.326966792345047, Exosome: 0.14714331924915314, Ribosome: 0.3550892472267151	Cytoplasm:0.21861930191516876 Nucleus:0.29382625222206116 Exosome:0.0007251041242852807 Ribosome:0.21303212642669678 Cytosol:0.27379727363586426	Ribosome
>db_t_id=9188 |chr5|180688213|180691262+|ensembl_75_GRCh37|Human|ucsc_GCRh37	Cytoplasm 0.0285292896647 Nucleus 0.00707377755518 Ribosome 0.071550417609 Cytosol 0.811582624687 Exosome 0.0812638904838	Ribosome 0.845409	Cytoplasm: 0.084, Nucleus: 0.276, Exosome: 0.037, Ribosome: 0.401, Cytosol: 0.203	Cytoplasm: 1, Exosome: 0, Nucleus: 0, Ribosome: 0	Ribosome 0.645221	Cytoplasm: 0.16397693753242493, Nucleus: 0.29720303416252136, Exosome: 0.0572025440633297, Ribosome: 0.4816175401210785	Cytoplasm:0.16866883635520935 Nucleus:0.04969688132405281 Exosome:0.0006326345028355718 Ribosome:0.38352951407432556 Cytosol:0.39747217297554016	Ribosome
>db_t_id=9029 |chr11|64413871|64427153+|ensembl_75_GRCh37|Human|ucsc_GCRh37	Cytoplasm 0.580598707735 Nucleus 0.0966499094842 Ribosome 0.0255312901756 Cytosol 0.279376083662 Exosome 0.0178440089425	Cytoplasm, Cytosol 0.867226	Cytoplasm: 0.225, Nucleus: 0.379, Exosome: 0.045, Ribosome: 0.21, Cytosol: 0.141	Cytoplasm: 0, Exosome: 0, Nucleus: 1, Ribosome: 0	Cytoplasm, Cytosol 0.786837	Cytoplasm: 0.1731882095336914, Nucleus: 0.38270899653434753, Exosome: 0.010183715261518955, Ribosome: 0.43391910195350647	Cytoplasm:0.0475991889834404 Nucleus:0.1216103583574295 Exosome:0.0001338236324954778 Ribosome:0.8305584192276001 Cytosol:9.828915062826127e-05	Ribosome
>db_t_id=9047 |chr9|43102670|43113375+|ensembl_75_GRCh37|Human|ucsc_GCRh37	Cytoplasm 0.888721064506 Nucleus 0.0286281517795 Ribosome 0.0179135894757 Cytosol 0.0632192375653 Exosome 0.00151795667362	Cytoplasm, Cytosol 0.487826	Cytoplasm: 0.242, Nucleus: 0.449, Exosome: 0.021, Ribosome: 0.214, Cytosol: 0.074	Cytoplasm: 0, Exosome: 0, Nucleus: 1, Ribosome: 0	Nucleolus, Nucleus, Nucleoplasm 0.532148	Cytoplasm: 0.17688949406147003, Nucleus: 0.31326156854629517, Exosome: 0.00892652291804552, Ribosome: 0.5009223818778992	Cytoplasm:0.20335587859153748 Nucleus:0.01309964619576931 Exosome:0.00019781096489168704 Ribosome:0.7825550436973572 Cytosol:0.0007915464229881763	Ribosome
>ID|30352|gene_id|ENSG00000232019|transcript_id|ENST00000439105 AC074183.4 Homo sapiens lncRNA	Cytoplasm 0.0278081945426 Nucleus 0.931962710144 Ribosome 0.00158007261459 Cytosol 0.00320713046442 Exosome 0.0354418922349	Nucleolus, Nucleus, Nucleoplasm 0.91287	Cytoplasm: 0.098, Nucleus: 0.191, Exosome: 0.126, Ribosome: 0.364, Cytosol: 0.222	Cytoplasm: 0.49, Exosome: 0, Nucleus: 0.51, Ribosome: 0	Nucleolus, Nucleus, Nucleoplasm 0.93971	Cytoplasm: 0.03901192918419838, Nucleus: 0.21707390248775482, Exosome: 0.16124312579631805, Ribosome: 0.582671046257019	Cytoplasm:0.03289055824279785 Nucleus:0.42933446168899536 Exosome:0.2077345848083496 Ribosome:0.29072803258895874 Cytosol:0.03931235894560814	Ribosome
>db_t_id=30 |chr5|180618046|180618852-|ensembl_75_GRCh37|Human|ucsc_GCRh37	Cytoplasm 0.665153139267 Nucleus 0.0820989169039 Ribosome 0.0732360110919 Cytosol 0.0796787689877 Exosome 0.0998331637495	Cytoplasm, Cytosol 0.916059	Cytoplasm: 0.133, Nucleus: 0.165, Exosome: 0.064, Ribosome: 0.225, Cytosol: 0.412	Cytoplasm: 0.97, Exosome: 0.01, Nucleus: 0.02, Ribosome: 0	Cytoplasm, Cytosol 0.821364	Cytoplasm: 0.11457537859678268, Nucleus: 0.48273077607154846, Exosome: 0.02340911701321602, Ribosome: 0.37928470969200134	Cytoplasm:0.15993162989616394 Nucleus:0.14649376273155212 Exosome:0.0026059311348944902 Ribosome:0.13106505572795868 Cytosol:0.559903621673584	Cytosol
>db_t_id=31 |chr8|67024902|67027440+|ensembl_75_GRCh37|Human|ucsc_GCRh37	Cytoplasm 0.013363757989 Nucleus 0.00521418496726 Ribosome 0.00624380737477 Cytosol 0.962888110884 Exosome 0.0122901387845	Cytoplasm, Cytosol 0.756944	Cytoplasm: 0.275, Nucleus: 0.261, Exosome: 0.041, Ribosome: 0.158, Cytosol: 0.265	Cytoplasm: 1, Exosome: 0, Nucleus: 0, Ribosome: 0	Cytoplasm, Cytosol 0.648953	Cytoplasm: 0.17564623057842255, Nucleus: 0.4914306700229645, Exosome: 0.02257639728486538, Ribosome: 0.3103467524051666	Cytoplasm:0.21378584206104279 Nucleus:0.0920443907380104 Exosome:0.011808396317064762 Ribosome:0.19694273173809052 Cytosol:0.4854186475276947	Cytosol
>db_t_id=32 |chr8|20133284|20147969+|ensembl_75_GRCh37|Human|ucsc_GCRh37	Cytoplasm 0.735478291628 Nucleus 0.206647253958 Ribosome 0.00691895756924 Cytosol 0.043626212854 Exosome 0.00732928399007	Nucleolus, Nucleus, Nucleoplasm 0.604116	Cytoplasm: 0.229, Nucleus: 0.442, Exosome: 0.032, Ribosome: 0.194, Cytosol: 0.104	Cytoplasm: 0, Exosome: 0, Nucleus: 1, Ribosome: 0	Nucleolus, Nucleus, Nucleoplasm 0.571614	Cytoplasm: 0.27406010031700134, Nucleus: 0.5120236277580261, Exosome: 0.00534833176061511, Ribosome: 0.20856796205043793	Cytoplasm:0.04877760261297226 Nucleus:0.8031412959098816 Exosome:0.000647135719191283 Ribosome:0.14718776941299438 Cytosol:0.0002462327538523823	Cytosol
>db_t_id=34 |chr14|23398818|23424771+|ensembl_75_GRCh37|Human|ucsc_GCRh37	Cytoplasm 0.00899032673316 Nucleus 0.00316123325752 Ribosome 0.740538864785 Cytosol 0.244679170191 Exosome 0.00263040503337	Ribosome 0.684661	Cytoplasm: 0.201, Nucleus: 0.448, Exosome: 0.036, Ribosome: 0.207, Cytosol: 0.107	Cytoplasm: 1, Exosome: 0, Nucleus: 0, Ribosome: 0	Cytoplasm, Cytosol 0.807059	Cytoplasm: 0.18499891459941864, Nucleus: 0.6037999391555786, Exosome: 0.013443753123283386, Ribosome: 0.19775743782520294	Cytoplasm:0.01662268489599228 Nucleus:0.9441817998886108 Exosome:0.0003640154027380049 Ribosome:0.038592465221881866 Cytosol:0.00023897555365692824	Cytosol
>db_t_id=27 |chr17|41447213|41466567-|ensembl_75_GRCh37|Human|ucsc_GCRh37	Cytoplasm 0.0191609102412 Nucleus 0.00266753296351 Ribosome 0.719165545067 Cytosol 0.246496094474 Exosome 0.0125099172538	Cytoplasm, Cytosol 0.728988	Cytoplasm: 0.234, Nucleus: 0.436, Exosome: 0.033, Ribosome: 0.188, Cytosol: 0.109	Cytoplasm: 0.14, Exosome: 0, Nucleus: 0.86, Ribosome: 0	Cytoplasm, Cytosol 0.77211	Cytoplasm: 0.11857777088880539, Nucleus: 0.5389506816864014, Exosome: 0.010274691507220268, Ribosome: 0.3321968615055084	Cytoplasm:0.1539011001586914 Nucleus:0.6485373377799988 Exosome:3.8247824704740196e-05 Ribosome:0.19743691384792328 Cytosol:8.63762033986859e-05	Cytosol
>db_t_id=44 |chr17|62223330|62223836+|ensembl_75_GRCh37|Human|ucsc_GCRh37	Cytoplasm 0.305905343922 Nucleus 0.122004571077 Ribosome 0.10493600996 Cytosol 0.140147222627 Exosome 0.327006852414	Nucleolus, Nucleus, Nucleoplasm 0.745024	Cytoplasm: 0.088, Nucleus: 0.341, Exosome: 0.287, Ribosome: 0.169, Cytosol: 0.116	Cytoplasm: 0.07, Exosome: 0.03, Nucleus: 0.90, Ribosome: 0	Cytoplasm, Cytosol 0.384765	Cytoplasm: 0.050009530037641525, Nucleus: 0.4452173709869385, Exosome: 0.10780147463083267, Ribosome: 0.3969716727733612	Cytoplasm:0.0024577011354267597 Nucleus:0.6630957126617432 Exosome:0.0883542150259018 Ribosome:0.06742341816425323 Cytosol:0.17866897583007812	Cytosol
>db_t_id=45 |chr22|43011250|43011913+|ensembl_75_GRCh37|Human|ucsc_GCRh37	Cytoplasm 0.270906784189 Nucleus 0.375552272125 Ribosome 0.106068573296 Cytosol 0.0409079980095 Exosome 0.20656437238	Nucleolus, Nucleus, Nucleoplasm 0.743313	Cytoplasm: 0.249, Nucleus: 0.477, Exosome: 0.039, Ribosome: 0.147, Cytosol: 0.087	Cytoplasm: 0.59, Exosome: 0.02, Nucleus: 0.38, Ribosome: 0.01	Ribosome 0.530054	Cytoplasm: 0.13376209139823914, Nucleus: 0.7104925513267517, Exosome: 0.014337420463562012, Ribosome: 0.14140790700912476	Cytoplasm:0.015255001373589039 Nucleus:0.7501624226570129 Exosome:0.0011532807257026434 Ribosome:0.06337637454271317 Cytosol:0.1700529009103775	Cytosol
>db_t_id=61 |chr1|17197440|17200587+|ensembl_75_GRCh37|Human|ucsc_GCRh37	Cytoplasm 0.00378849281758 Nucleus 0.00202112025287 Ribosome 0.00137438866172 Cytosol 0.990734796967 Exosome 0.0020812013005	Cytoplasm, Cytosol 0.738355	Cytoplasm: 0.129, Nucleus: 0.239, Exosome: 0.072, Ribosome: 0.171, Cytosol: 0.389	Cytoplasm: 0.94, Exosome: 0, Nucleus: 0, Ribosome: 0.06	Cytoplasm, Cytosol 0.521861	Cytoplasm: 0.10365493595600128, Nucleus: 0.3764396607875824, Exosome: 0.19590507447719574, Ribosome: 0.3240003287792206	Cytoplasm:0.2678532600402832 Nucleus:0.12511546909809113 Exosome:0.028115322813391685 Ribosome:0.2808332145214081 Cytosol:0.29808273911476135	Cytosol
>db_t_id=72 |chr16|3206737|3207484-|ensembl_75_GRCh37|Human|ucsc_GCRh37	Cytoplasm 0.00391543201908 Nucleus 0.00223802478014 Ribosome 0.00118441361481 Cytosol 0.990391400265 Exosome 0.00227072932099	Ribosome 0.854974	Cytoplasm: 0.190, Nucleus: 0.168, Exosome: 0.084, Ribosome: 0.097, Cytosol: 0.460	Cytoplasm: 0.04, Exosome: 0.10, Nucleus: 0.80, Ribosome: 0.06	Ribosome 0.919296	Cytoplasm: 0.46277138590812683, Nucleus: 0.3867868185043335, Exosome: 0.10750185698270798, Ribosome: 0.04293997585773468	Cytoplasm:0.09006348997354507 Nucleus:0.21532216668128967 Exosome:0.017905112355947495 Ribosome:0.032670434564352036 Cytosol:0.6440387964248657	Cytosol
>db_t_id=33 |chr8|144624280|144624570+|ensembl_75_GRCh37|Human|ucsc_GCRh37	Cytoplasm 0.00331199271615 Nucleus 0.00192529390094 Ribosome 0.00105707078049 Cytosol 0.992142482055 Exosome 0.00156316054784	Cytoplasm, Cytosol 0.996776	Cytoplasm: 0.133, Nucleus: 0.103, Exosome: 0.139, Ribosome: 0.028, Cytosol: 0.597	Cytoplasm: 0.63, Exosome: 0.07, Nucleus: 0.27, Ribosome: 0.04	Ribosome 0.611368	Cytoplasm: 0.5094656348228455, Nucleus: 0.05813214182853699, Exosome: 0.4138157069683075, Ribosome: 0.018586529418826103	Cytoplasm:0.04689996317028999 Nucleus:0.004373737145215273 Exosome:0.17567944526672363 Ribosome:2.0585090169333853e-05 Cytosol:0.7730262875556946	Cytosol
>ID|2381|gene_id|112597|transcript_id|NR_024204 LINC00152 Homo sapiens lncRNA	Cytoplasm 0.194720667404 Nucleus 0.149707366372 Ribosome 0.24633404694 Cytosol 0.334559915916 Exosome 0.0746780033679	Ribosome 0.458067	Cytoplasm: 0.122, Nucleus: 0.184, Exosome: 0.148, Ribosome: 0.274, Cytosol: 0.271	Cytoplasm: 0.2, Exosome: 0, Nucleus: 0.76, Ribosome: 0.05	Ribosome 0.79647	Cytoplasm: 0.4458376467227936, Nucleus: 0.2046753466129303, Exosome: 0.24862666428089142, Ribosome: 0.1008603572845459	Cytoplasm:0.10989320278167725 Nucleus:0.14497044682502747 Exosome:0.14493849873542786 Ribosome:0.00040897532016970217 Cytosol:0.5997888445854187	Exosome
>ID|8740|gene_id|23614|transcript_id|NR_002181 PPY2P Homo sapiens lncRNA	Cytoplasm 0.257838841595 Nucleus 0.295397147383 Ribosome 0.176053916203 Cytosol 0.146099948652 Exosome 0.124610146167	Nucleolus, Nucleus, Nucleoplasm 0.475299	Cytoplasm: 0.444, Nucleus: 0.211, Exosome: 0.087, Ribosome: 0.083, Cytosol: 0.175	Cytoplasm: 0.49, Exosome: 0, Nucleus: 0.5, Ribosome: 0.01	Ribosome 0.937253	Cytoplasm: 0.335318386554718, Nucleus: 0.3597079813480377, Exosome: 0.21707271039485931, Ribosome: 0.08790095150470734	Cytoplasm:0.42750945687294006 Nucleus:0.44207945466041565 Exosome:0.11090394109487534 Ribosome:4.94730265927501e-05 Cytosol:0.019457604736089706	Exosome
>ID|14590|gene_id|407975|transcript_id|NR_027349 MIR17HG Homo sapiens lncRNA	Cytoplasm 0.163197233108 Nucleus 0.786989676255 Ribosome 0.00621890636558 Cytosol 0.0189094847171 Exosome 0.0246846995542	Cytoplasm, Cytosol 0.646282	Cytoplasm: 0.214, Nucleus: 0.243, Exosome: 0.096, Ribosome: 0.227, Cytosol: 0.221	Cytoplasm: 0.83, Exosome: 0, Nucleus: 0.12, Ribosome: 0.05	Cytoplasm, Cytosol 0.488829	Cytoplasm: 0.4279750883579254, Nucleus: 0.3497089445590973, Exosome: 0.1573047786951065, Ribosome: 0.06501123309135437	Cytoplasm:0.12806737422943115 Nucleus:0.32063692808151245 Exosome:0.04457051306962967 Ribosome:0.14940005540847778 Cytosol:0.35732513666152954	Exosome
>ID|20872|gene_id|6023|transcript_id|NR_003051 RMRP Homo sapiens lncRNA	Cytoplasm 0.604248561073 Nucleus 0.179441214061 Ribosome 0.0374226249682 Cytosol 0.0392496260368 Exosome 0.139637973862	Exosome 0.380215	Cytoplasm: 0.136, Nucleus: 0.166, Exosome: 0.477, Ribosome: 0.112, Cytosol: 0.11	Cytoplasm: 0.67, Exosome: 0.08, Nucleus: 0.23, Ribosome: 0.03	Ribosome 0.78765	Cytoplasm: 0.1596759855747223, Nucleus: 0.7118769884109497, Exosome: 0.07053489983081818, Ribosome: 0.05791221931576729	Cytoplasm:0.7817939519882202 Nucleus:0.0017293049022555351 Exosome:0.11704440414905548 Ribosome:3.820496203843504e-05 Cytosol:0.09939409792423248	Exosome
>ID|20873|gene_id|6029|transcript_id|NR_002715 RN7SL1 Homo sapiens lncRNA	Cytoplasm 0.445977321572 Nucleus 0.101101307952 Ribosome 0.0962918777082 Cytosol 0.0234805238839 Exosome 0.333148968884	Exosome 0.999999	Cytoplasm: 0.03, Nucleus: 0.112, Exosome: 0.776, Ribosome: 0.048, Cytosol: 0.034	Cytoplasm: 0.37, Exosome: 0.56, Nucleus: 0.06, Ribosome: 0	Exosome 0.999998	Cytoplasm: 0.033621903508901596, Nucleus: 0.3430376946926117, Exosome: 0.5870116949081421, Ribosome: 0.03632873296737671	Cytoplasm:0.0012644866947084665 Nucleus:0.24690401554107666 Exosome:0.7511953115463257 Ribosome:4.8662728659110144e-05 Cytosol:0.0005875364877283573	Exosome
>ID|30423|gene_id|L36162|transcript_id|L36162 L36162 Homo sapiens lncRNA	Cytoplasm 0.113593264565 Nucleus 0.776539628166 Ribosome 0.0252711597355 Cytosol 0.0227609252971 Exosome 0.0618350222363	Exosome 1	Cytoplasm: 0.179, Nucleus: 0.177, Exosome: 0.504, Ribosome: 0.08, Cytosol: 0.059	Cytoplasm: 0.06, Exosome: 0.83, Nucleus: 0.07, Ribosome: 0.03	Exosome 0.999998	Cytoplasm: 0.05193306878209114, Nucleus: 0.05248408392071724, Exosome: 0.8548147082328796, Ribosome: 0.04076815024018288	Cytoplasm:0.13448068499565125 Nucleus:0.05556684732437134 Exosome:0.8090022206306458 Ribosome:0.00016356811102014035 Cytosol:0.0007867437088862062	Exosome
>ID|30602|gene_id|X15624|transcript_id|X15624 X15624 Homo sapiens lncRNA	Cytoplasm 0.179958757077 Nucleus 0.607882443683 Ribosome 0.0158893084902 Cytosol 0.0190311499416 Exosome 0.177238340809	Cytoplasm, Cytosol 0.736703	Cytoplasm: 0.049, Nucleus: 0.113, Exosome: 0.719, Ribosome: 0.056, Cytosol: 0.062	Cytoplasm: 0.96, Exosome: 0.01, Nucleus: 0.03, Ribosome: 0.01	Ribosome 0.747215	Cytoplasm: 0.04124140739440918, Nucleus: 0.11045759171247482, Exosome: 0.8215535283088684, Ribosome: 0.026747504249215126	Cytoplasm:0.019914399832487106 Nucleus:0.12208672612905502 Exosome:0.8474419713020325 Ribosome:0.0001690852950559929 Cytosol:0.010387868620455265	Exosome
