# Supplementary material for: LncLocFormer: a Transformer-based deep learning model for multi-label lncRNA subcellular localization prediction by using localization-specific attention mechanism
Source: Bioinformatics. 2023 Dec 18;39(12):btad752. doi: 10.1093/bioinformatics/btad752 (PMC10749772; doi:10.1093/bioinformatics/btad752)
Supplement: btad752_Supplementary_Data [file btad752_supplementary_data.zip › Supplementary Table S2.xlsx]

## Sheet: Sheet1
LncRNA id	lncLocator	iLoc-LncRNA	Locate-R	DeepLncLoc	iLoc-LncRNA 2.0	GraphLncLoc	LncLocFormer	True Label
>NCBI:100133311	Cytoplasm 0.234820661546 Nucleus 0.050596226558 Ribosome 0.0141307539945 Cytosol 0.492013443269 Exosome 0.208438914633	Nucleolus, Nucleus, Nucleoplasm 0.642442	Cytoplasm: 0.95, Exosome: 0, Nucleus: 0.05, Ribosome: 0	Cytoplasm: 0.312, Nucleus: 0.298, Exosome: 0.026, Ribosome: 0.198, Cytosol: 0.166	Cytoplasm, Cytosol 0.497195	Cytoplasm: 0.169, Nucleus: 0.518, Exosome: 0.013, Ribosome: 0.299	Nucleus:0.7956930994987488 Cytoplasm:0.1875232458114624 Chromatin:0.3706425428390503 Insoluble cytoplasm:0.028693905100226402	Nucleus
>NCBI:107985781	Cytoplasm 0.727410629371 Nucleus 0.22205377958 Ribosome 0.0081007078545 Cytosol 0.0248375420891 Exosome 0.0175973411049	Cytoplasm, Cytosol 0.955522	Cytoplasm: 0.98, Exosome: 0.01, Nucleus: 0, Ribosome: 0	Cytoplasm: 0.361, Nucleus: 0.327, Exosome: 0.1, Ribosome: 0.119, Cytosol: 0.093	Cytoplasm, Cytosol 0.714238	Cytoplasm: 0.801, Nucleus: 0.174, Exosome: 0.004, Ribosome: 0.022	Nucleus:0.8131376504898071 Cytoplasm:0.10693596303462982 Chromatin:0.4276718497276306 Insoluble cytoplasm:0.07807915657758713	Nucleus
>NCBI:130872	Cytoplasm 0.0685129551169 Nucleus 0.853589981966 Ribosome 0.0108000154857 Cytosol 0.0361863481972 Exosome 0.0309106992343	Cytoplasm, Cytosol 0.919852	Cytoplasm: 0, Exosome: 0.93, Nucleus: 0, Ribosome: 0.07	Cytoplasm: 0.09, Nucleus: 0.217, Exosome: 0.117, Ribosome: 0.239, Cytosol: 0.337	Cytoplasm, Cytosol 0.873179	Cytoplasm: 0.192, Nucleus: 0.496, Exosome: 0.018, Ribosome: 0.294	Nucleus:0.790286123752594 Cytoplasm:0.15024811029434204 Chromatin:0.4427870213985443 Insoluble cytoplasm:0.04190422594547272	Nucleus;Chromatin
>NCBI:100507308	Cytoplasm 0.900910025195 Nucleus 0.0352435694286 Ribosome 0.0114527666619 Cytosol 0.0496538830559 Exosome 0.00273975565895	Cytoplasm, Cytosol 0.878998	Cytoplasm: 0.99, Exosome: 0, Nucleus: 0.01, Ribosome: 0	Cytoplasm: 0.357, Nucleus: 0.322, Exosome: 0.035, Ribosome: 0.131, Cytosol: 0.155	Cytoplasm, Cytosol 0.955903	Cytoplasm: 0.323, Nucleus: 0.513, Exosome: 0.015, Ribosome: 0.149	Nucleus:0.869837760925293 Cytoplasm:0.10155991464853287 Chromatin:0.5600460767745972 Insoluble cytoplasm:0.05407974123954773	Nucleus
>NCBI:100316868	Cytoplasm 0.228031559772 Nucleus 0.0272301587855 Ribosome 0.0754799808462 Cytosol 0.555956721897 Exosome 0.113301578699	Nucleolus, Nucleus, Nucleoplasm 0.454399	Cytoplasm: 1, Exosome: 0, Nucleus: 0, Ribosome: 0	Cytoplasm: 0.233, Nucleus: 0.353, Exosome: 0.033, Ribosome: 0.186, Cytosol: 0.195	Nucleolus, Nucleus, Nucleoplasm 0.495414	Cytoplasm: 0.215, Nucleus: 0.518, Exosome: 0.015, Ribosome: 0.251	Nucleus:0.7502424716949463 Cytoplasm:0.17509886622428894 Chromatin:0.42236328125 Insoluble cytoplasm:0.03276741877198219	Nucleus
>NCBI:85001	Cytoplasm 0.0476350989555 Nucleus 0.0154367958103 Ribosome 0.0371239160756 Cytosol 0.877008034432 Exosome 0.0227961547267	Nucleolus, Nucleus, Nucleoplasm 0.809563	Cytoplasm: 1, Exosome: 0, Nucleus: 0, Ribosome: 0	Cytoplasm: 0.179, Nucleus: 0.264, Exosome: 0.062, Ribosome: 0.15, Cytosol: 0.344	Nucleolus, Nucleus, Nucleoplasm 0.848463	Cytoplasm: 0.293, Nucleus: 0.472, Exosome: 0.105, Ribosome: 0.129	Nucleus:0.7835245728492737 Cytoplasm:0.1197451800107956 Chromatin:0.5714861154556274 Insoluble cytoplasm:0.02841903641819954	Chromatin
>NCBI:642345	Cytoplasm 0.890330278941 Nucleus 0.0471057039164 Ribosome 0.0134391666484 Cytosol 0.0460001141921 Exosome 0.00312473630239	Nucleolus, Nucleus, Nucleoplasm 0.904777	Cytoplasm: 0.99, Exosome: 0, Nucleus: 0, Ribosome: 0	Cytoplasm: 0.468, Nucleus: 0.322, Exosome: 0.026, Ribosome: 0.095, Cytosol: 0.088	Nucleolus, Nucleus, Nucleoplasm 0.712509	Cytoplasm: 0.707, Nucleus: 0.227, Exosome: 0.009, Ribosome: 0.057	Nucleus:0.8483175039291382 Cytoplasm:0.10655900090932846 Chromatin:0.5212031006813049 Insoluble cytoplasm:0.0542348250746727	Nucleus
>NCBI:100874433	Cytoplasm 0.705711413739 Nucleus 0.0811527286538 Ribosome 0.0296308055203 Cytosol 0.0548433269714 Exosome 0.128661725115	Cytoplasm, Cytosol 0.875392	Cytoplasm: 0.99, Exosome: 0.01, Nucleus: 0, Ribosome: 0	Cytoplasm: 0.592, Nucleus: 0.237, Exosome: 0.054, Ribosome: 0.046, Cytosol: 0.07	Cytoplasm, Cytosol 0.805463	Cytoplasm: 0.411, Nucleus: 0.252, Exosome: 0.31, Ribosome: 0.027	Nucleus:0.8030639886856079 Cytoplasm:0.10630366951227188 Chromatin:0.3160492777824402 Insoluble cytoplasm:0.04996399208903313	Nucleus
>NCBI:100131067	Cytoplasm 0.10574849015 Nucleus 0.0774306874837 Ribosome 0.207353996056 Cytosol 0.595126786937 Exosome 0.014340039374	Cytoplasm, Cytosol 0.682867	Cytoplasm: 0, Exosome: 0, Nucleus: 0.99, Ribosome: 0.01	Cytoplasm: 0.202, Nucleus: 0.292, Exosome: 0.026, Ribosome: 0.343, Cytosol: 0.137	Cytoplasm, Cytosol 0.771158	Cytoplasm: 0.255, Nucleus: 0.574, Exosome: 0.013, Ribosome: 0.158	Nucleus:0.8672341108322144 Cytoplasm:0.11157462745904922 Chromatin:0.4257199168205261 Insoluble cytoplasm:0.03906942531466484	Nucleus;Chromatin
>NCBI:284576	Cytoplasm 0.267614489402 Nucleus 0.0536347915379 Ribosome 0.0413630162372 Cytosol 0.571525287273 Exosome 0.0658624155492	Cytoplasm, Cytosol 0.911365	Cytoplasm: 1, Exosome: 0, Nucleus: 0, Ribosome: 0	Cytoplasm: 0.27, Nucleus: 0.359, Exosome: 0.024, Ribosome: 0.172, Cytosol: 0.175	Cytoplasm, Cytosol 0.981094	Cytoplasm: 0.19, Nucleus: 0.615, Exosome: 0.028, Ribosome: 0.167	Nucleus:0.8536589741706848 Cytoplasm:0.09392287582159042 Chromatin:0.6051188707351685 Insoluble cytoplasm:0.035406649112701416	Cytoplasm
>NCBI:100505538	Cytoplasm 0.795283237884 Nucleus 0.0536040014779 Ribosome 0.0142774866469 Cytosol 0.122223278441 Exosome 0.0146119955504	Nucleolus, Nucleus, Nucleoplasm 0.45896	Cytoplasm: 1, Exosome: 0, Nucleus: 0, Ribosome: 0	Cytoplasm: 0.427, Nucleus: 0.335, Exosome: 0.021, Ribosome: 0.11, Cytosol: 0.107	Nucleolus, Nucleus, Nucleoplasm 0.531478	Cytoplasm: 0.419, Nucleus: 0.437, Exosome: 0.006, Ribosome: 0.138	Nucleus:0.8625626564025879 Cytoplasm:0.11779472976922989 Chromatin:0.5472760200500488 Insoluble cytoplasm:0.04679339379072189	Nucleus
>NCBI:100874052	Cytoplasm 0.720864446101 Nucleus 0.197860913696 Ribosome 0.0146648980861 Cytosol 0.0571714701565 Exosome 0.00943827196009	Ribosome 0.744915	Cytoplasm: 0.99, Exosome: 0, Nucleus: 0, Ribosome: 0	Cytoplasm: 0.511, Nucleus: 0.267, Exosome: 0.021, Ribosome: 0.087, Cytosol: 0.114	Ribosome 0.841668	Cytoplasm: 0.378, Nucleus: 0.521, Exosome: 0.024, Ribosome: 0.077	Nucleus:0.8302875757217407 Cytoplasm:0.09966402500867844 Chromatin:0.5854527950286865 Insoluble cytoplasm:0.047928016632795334	Nucleus;Chromatin
>NCBI:102723508	Cytoplasm 0.805204599321 Nucleus 0.0411367230664 Ribosome 0.0164894085823 Cytosol 0.120407940526 Exosome 0.0167613285044	Nucleolus, Nucleus, Nucleoplasm 0.669053	Cytoplasm: 1, Exosome: 0, Nucleus: 0, Ribosome: 0	Cytoplasm: 0.27, Nucleus: 0.402, Exosome: 0.031, Ribosome: 0.156, Cytosol: 0.142	Cytoplasm, Cytosol 0.771719	Cytoplasm: 0.345, Nucleus: 0.513, Exosome: 0.015, Ribosome: 0.127	Nucleus:0.8504151105880737 Cytoplasm:0.09584368765354156 Chromatin:0.620518684387207 Insoluble cytoplasm:0.039916716516017914	Chromatin
>NCBI:105664404	Cytoplasm 0.343660836701 Nucleus 0.607266599711 Ribosome 0.00486761550541 Cytosol 0.0232661858894 Exosome 0.0209387621935	Cytoplasm, Cytosol 0.883825	Cytoplasm: 0.81, Exosome: 0.02, Nucleus: 0.18, Ribosome: 0	Cytoplasm: 0.521, Nucleus: 0.243, Exosome: 0.059, Ribosome: 0.068, Cytosol: 0.109	Cytoplasm, Cytosol 0.623888	Cytoplasm: 0.408, Nucleus: 0.552, Exosome: 0.008, Ribosome: 0.032	Nucleus:0.7705115675926208 Cytoplasm:0.07643521577119827 Chromatin:0.5851528644561768 Insoluble cytoplasm:0.04044982045888901	Nucleus
>NCBI:100507195	Cytoplasm 0.406535668534 Nucleus 0.41300782758 Ribosome 0.0482747337081 Cytosol 0.0839879961938 Exosome 0.0481937739838	Cytoplasm, Cytosol 0.949586	Cytoplasm: 0.6, Exosome: 0.01, Nucleus: 0.38, Ribosome: 0.01	Cytoplasm: 0.652, Nucleus: 0.176, Exosome: 0.036, Ribosome: 0.047, Cytosol: 0.089	Cytoplasm, Cytosol 0.721932	Cytoplasm: 0.249, Nucleus: 0.459, Exosome: 0.234, Ribosome: 0.058	Nucleus:0.7708402872085571 Cytoplasm:0.10101195424795151 Chromatin:0.4801575243473053 Insoluble cytoplasm:0.05011645704507828	Nucleus
>NCBI:387066	Cytoplasm 0.00543710258697 Nucleus 0.990416898836 Ribosome 0.000245810042105 Cytosol 0.000817385928312 Exosome 0.00308280260649	Nucleolus, Nucleus, Nucleoplasm 0.986559	Cytoplasm: 0.41, Exosome: 0.01, Nucleus: 0.57, Ribosome: 0	Cytoplasm: 0.151, Nucleus: 0.203, Exosome: 0.251, Ribosome: 0.235, Cytosol: 0.16	Nucleolus, Nucleus, Nucleoplasm 0.987934	Cytoplasm: 0.708, Nucleus: 0.238, Exosome: 0.017, Ribosome: 0.038	Nucleus:0.8298482894897461 Cytoplasm:0.15642184019088745 Chromatin:0.44342175126075745 Insoluble cytoplasm:0.08237439393997192	Nucleus
>NCBI:399972	Cytoplasm 0.537711236454 Nucleus 0.292773283953 Ribosome 0.0402038288094 Cytosol 0.0495401191964 Exosome 0.079771531588	Nucleolus, Nucleus, Nucleoplasm 0.484079	Cytoplasm: 0.51, Exosome: 0.03, Nucleus: 0.46, Ribosome: 0.01	Cytoplasm: 0.267, Nucleus: 0.267, Exosome: 0.16, Ribosome: 0.117, Cytosol: 0.189	Nucleolus, Nucleus, Nucleoplasm 0.673015	Cytoplasm: 0.497, Nucleus: 0.335, Exosome: 0.111, Ribosome: 0.058	Nucleus:0.7893349528312683 Cytoplasm:0.13331277668476105 Chromatin:0.5777449607849121 Insoluble cytoplasm:0.042980972677469254	Nucleus
>NCBI:285266	Cytoplasm 0.111507989119 Nucleus 0.0155240874076 Ribosome 0.351628710737 Cytosol 0.506585615094 Exosome 0.0147535976435	Cytoplasm, Cytosol 0.761634	Cytoplasm: 0.99, Exosome: 0.01, Nucleus: 0, Ribosome: 0	Cytoplasm: 0.26, Nucleus: 0.355, Exosome: 0.019, Ribosome: 0.222, Cytosol: 0.144	Cytoplasm, Cytosol 0.976989	Cytoplasm: 0.194, Nucleus: 0.517, Exosome: 0.01, Ribosome: 0.279	Nucleus:0.7067169547080994 Cytoplasm:0.10427943617105484 Chromatin:0.5190555453300476 Insoluble cytoplasm:0.03978581354022026	Nucleus;Chromatin
>NCBI:101928649	Cytoplasm 0.350130143691 Nucleus 0.102863057037 Ribosome 0.106607685911 Cytosol 0.213843179006 Exosome 0.226555934355	Exosome 0.621756	Cytoplasm: 0.19, Exosome: 0.06, Nucleus: 0.72, Ribosome: 0.03	Cytoplasm: 0.269, Nucleus: 0.302, Exosome: 0.056, Ribosome: 0.225, Cytosol: 0.147	Nucleolus, Nucleus, Nucleoplasm 0.529846	Cytoplasm: 0.274, Nucleus: 0.346, Exosome: 0.147, Ribosome: 0.233	Nucleus:0.7930008769035339 Cytoplasm:0.1507742702960968 Chromatin:0.46170321106910706 Insoluble cytoplasm:0.032470375299453735	Nucleus;Chromatin
>NCBI:441369	Cytoplasm 0.898973667877 Nucleus 0.0228053052597 Ribosome 0.0141137913587 Cytosol 0.0619318180711 Exosome 0.00217541743315	Cytoplasm, Cytosol 0.957389	Cytoplasm: 1, Exosome: 0, Nucleus: 0, Ribosome: 0	Cytoplasm: 0.516, Nucleus: 0.331, Exosome: 0.015, Ribosome: 0.08, Cytosol: 0.059	Cytoplasm, Cytosol 0.975617	Cytoplasm: 0.541, Nucleus: 0.356, Exosome: 0.003, Ribosome: 0.1	Nucleus:0.8613759279251099 Cytoplasm:0.1081610769033432 Chromatin:0.4891427457332611 Insoluble cytoplasm:0.052261389791965485	Insoluble cytoplasm;Nucleus;Chromatin
>NCBI:100505758	Cytoplasm 0.780944455373 Nucleus 0.185063285069 Ribosome 0.00933934032334 Cytosol 0.013702928561 Exosome 0.0109499906734	Nucleolus, Nucleus, Nucleoplasm 0.495814	Cytoplasm: 1, Exosome: 0, Nucleus: 0, Ribosome: 0	Cytoplasm: 0.338, Nucleus: 0.395, Exosome: 0.034, Ribosome: 0.101, Cytosol: 0.133	Nucleolus, Nucleus, Nucleoplasm 0.81237	Cytoplasm: 0.553, Nucleus: 0.303, Exosome: 0.04, Ribosome: 0.104	Nucleus:0.8171471357345581 Cytoplasm:0.11212724447250366 Chromatin:0.4116554856300354 Insoluble cytoplasm:0.0418795570731163	Nucleus;Chromatin
>NCBI:100873930	Cytoplasm 0.689492300062 Nucleus 0.0836491459668 Ribosome 0.0434116929828 Cytosol 0.15312283313 Exosome 0.0303240278586	Cytoplasm, Cytosol 0.909109	Cytoplasm: 0.54, Exosome: 0, Nucleus: 0.46, Ribosome: 0	Cytoplasm: 0.403, Nucleus: 0.296, Exosome: 0.171, Ribosome: 0.065, Cytosol: 0.064	Cytoplasm, Cytosol 0.785752	Cytoplasm: 0.419, Nucleus: 0.533, Exosome: 0.011, Ribosome: 0.036	Nucleus:0.7482703924179077 Cytoplasm:0.09448889642953873 Chromatin:0.3886946737766266 Insoluble cytoplasm:0.04027926176786423	Nucleus
>NCBI:378938	Cytoplasm 0.620778085016 Nucleus 0.304726142449 Ribosome 0.0099076664171 Cytosol 0.0500840390231 Exosome 0.0145040670954	Nucleolus, Nucleus, Nucleoplasm 0.517962.	Cytoplasm: 0, Exosome: 0, Nucleus: 1, Ribosome: 0	Cytoplasm: 0.254, Nucleus: 0.435, Exosome: 0.025, Ribosome: 0.19, Cytosol: 0.097	Cytoplasm, Cytosol 0.799534	Cytoplasm: 0.228, Nucleus: 0.578, Exosome: 0.046, Ribosome: 0.147	Nucleus:0.8035691380500793 Cytoplasm:0.15633633732795715 Chromatin:0.5712124705314636 Insoluble cytoplasm:0.06463025510311127	Insoluble cytoplasm;Cytoplasm;Nucleus;Chromatin
>NCBI:100287722	Cytoplasm 0.748504220358 Nucleus 0.123353539298 Ribosome 0.0195166021574 Cytosol 0.0722410679664 Exosome 0.0363845702201	Cytoplasm, Cytosol 0.840836	Cytoplasm: 0.98, Exosome: 0.01, Nucleus: 0.01, Ribosome: 0	Cytoplasm: 0.412, Nucleus: 0.336, Exosome: 0.028, Ribosome: 0.103, Cytosol: 0.121	Cytoplasm, Cytosol 0.782839	Cytoplasm: 0.368, Nucleus: 0.52, Exosome: 0.008, Ribosome: 0.104	Nucleus:0.679549515247345 Cytoplasm:0.2526777386665344 Chromatin:0.500991702079773 Insoluble cytoplasm:0.044189948588609695	Nucleus
>NCBI:101927027	Cytoplasm 0.0695579030365 Nucleus 0.0315886960022 Ribosome 0.176906385054 Cytosol 0.606814363535 Exosome 0.115132652372	Cytoplasm, Cytosol 0.721286	Cytoplasm: 0.27, Exosome: 0.22, Nucleus: 0.39, Ribosome: 0.13	Cytoplasm: 0.113, Nucleus: 0.242, Exosome: 0.05, Ribosome: 0.299, Cytosol: 0.296	Cytoplasm, Cytosol 0.956296	Cytoplasm: 0.3, Nucleus: 0.442, Exosome: 0.008, Ribosome: 0.25	Nucleus:0.8460437059402466 Cytoplasm:0.18213845789432526 Chromatin:0.45642751455307007 Insoluble cytoplasm:0.047296471893787384	Nucleus;Chromatin
>NCBI:101928483	Cytoplasm 0.1186291915 Nucleus 0.120906717691 Ribosome 0.375731218286 Cytosol 0.326889402524 Exosome 0.0578434699986	Ribosome 0.725006	Cytoplasm: 0.28, Exosome: 0, Nucleus: 0.68, Ribosome: 0.04	Cytoplasm: 0.169, Nucleus: 0.37, Exosome: 0.138, Ribosome: 0.109, Cytosol: 0.215	Ribosome 0.937196	Cytoplasm: 0.555, Nucleus: 0.373, Exosome: 0.029, Ribosome: 0.044	Nucleus:0.6194781064987183 Cytoplasm:0.11009202152490616 Chromatin:0.5060459971427917 Insoluble cytoplasm:0.02570374310016632	Cytoplasm;Nucleus
>NCBI:399706	Cytoplasm 0.38452124243 Nucleus 0.442977117547 Ribosome 0.0313109579402 Cytosol 0.0541248441612 Exosome 0.0870658379208	Nucleolus, Nucleus, Nucleoplasm 0.65133	Cytoplasm: 0.97, Exosome: 0, Nucleus: 0, Ribosome: 0.03	Cytoplasm: 0.317, Nucleus: 0.351, Exosome: 0.045, Ribosome: 0.128, Cytosol: 0.16	Nucleolus, Nucleus, Nucleoplasm 0.550462	Cytoplasm: 0.212, Nucleus: 0.547, Exosome: 0.022, Ribosome: 0.219	Nucleus:0.7686728239059448 Cytoplasm:0.09921568632125854 Chromatin:0.5572104454040527 Insoluble cytoplasm:0.03263241797685623	Nucleus;Chromatin
>NCBI:440584	Cytoplasm 0.6266135152 Nucleus 0.0750651466086 Ribosome 0.128426663827 Cytosol 0.0987642883072 Exosome 0.0711303860566	Cytoplasm, Cytosol 0.897254	Cytoplasm: 0.2, Exosome: 0, Nucleus: 0.79, Ribosome: 0.01	Cytoplasm: 0.238, Nucleus: 0.23, Exosome: 0.084, Ribosome: 0.149, Cytosol: 0.299	Cytoplasm, Cytosol 0.751665	Cytoplasm: 0.556, Nucleus: 0.357, Exosome: 0.018, Ribosome: 0.069	Nucleus:0.7679632306098938 Cytoplasm:0.1263195276260376 Chromatin:0.5456485748291016 Insoluble cytoplasm:0.0385097861289978	Nucleus;Chromatin
>NCBI:392275	Cytoplasm 0.212253614074 Nucleus 0.100253640453 Ribosome 0.330564335968 Cytosol 0.0693983010366 Exosome 0.287530108469	Ribosome 0.578255	Cytoplasm: 0.01, Exosome: 0.61, Nucleus: 0, Ribosome: 0.38	Cytoplasm: 0.055, Nucleus: 0.112, Exosome: 0.168, Ribosome: 0.188, Cytosol: 0.478	Ribosome 0.776289	Cytoplasm: 0.065, Nucleus: 0.246, Exosome: 0.43, Ribosome: 0.259	Nucleus:0.6746609210968018 Cytoplasm:0.18175478279590607 Chromatin:0.36770087480545044 Insoluble cytoplasm:0.025824878364801407	Chromatin
>NCBI:57291	Cytoplasm 0.0712271551978 Nucleus 0.00961553955387 Ribosome 0.528237982511 Cytosol 0.374761687979 Exosome 0.0161576347583	Cytoplasm, Cytosol 0.85399	Cytoplasm: 0.95, Exosome: 0, Nucleus: 0.03, Ribosome: 0.02	Cytoplasm: 0.164, Nucleus: 0.332, Exosome: 0.036, Ribosome: 0.319, Cytosol: 0.149	Cytoplasm, Cytosol 0.717639	Cytoplasm: 0.262, Nucleus: 0.373, Exosome: 0.034, Ribosome: 0.331	Nucleus:0.7910171747207642 Cytoplasm:0.19640259444713593 Chromatin:0.48226577043533325 Insoluble cytoplasm:0.04686681553721428	Cytoplasm;Nucleus
>NCBI:101929225	Cytoplasm 0.88659080886 Nucleus 0.0312264925665 Ribosome 0.0160245589893 Cytosol 0.0606464815387 Exosome 0.00551165804574	Cytoplasm, Cytosol 0.839786	Cytoplasm: 0.99, Exosome: 0, Nucleus: 0, Ribosome: 0	Cytoplasm: 0.478, Nucleus: 0.214, Exosome: 0.049, Ribosome: 0.072, Cytosol: 0.188	Cytoplasm, Cytosol 0.954119	Cytoplasm: 0.603, Nucleus: 0.359, Exosome: 0.004, Ribosome: 0.034	Nucleus:0.7459264397621155 Cytoplasm:0.0881357342004776 Chromatin:0.5776305198669434 Insoluble cytoplasm:0.047249935567379	Nucleus
>NCBI:643650	Cytoplasm 0.835460467693 Nucleus 0.108438902462 Ribosome 0.0249656797388 Cytosol 0.0235684796086 Exosome 0.0075664704976	Nucleolus, Nucleus, Nucleoplasm 0.792119	Cytoplasm: 0.99, Exosome: 0, Nucleus: 0.01, Ribosome: 0	Cytoplasm: 0.586, Nucleus: 0.206, Exosome: 0.024, Ribosome: 0.065, Cytosol: 0.119	Nucleolus, Nucleus, Nucleoplasm 0.727053	Cytoplasm: 0.329, Nucleus: 0.455, Exosome: 0.011, Ribosome: 0.204	Nucleus:0.8144181966781616 Cytoplasm:0.1218273863196373 Chromatin:0.48492687940597534 Insoluble cytoplasm:0.04446762427687645	Nucleus
>NCBI:104472715	Cytoplasm 0.516355339583 Nucleus 0.0599200317277 Ribosome 0.0513320358628 Cytosol 0.322121975116 Exosome 0.0502706177111	Cytoplasm, Cytosol 0.775134	Cytoplasm: 0, Exosome: 0, Nucleus: 1, Ribosome: 0	Cytoplasm: 0.212, Nucleus: 0.423, Exosome: 0.042, Ribosome: 0.185, Cytosol: 0.137	Cytoplasm, Cytosol 0.887963	Cytoplasm: 0.214, Nucleus: 0.564, Exosome: 0.013, Ribosome: 0.21	Nucleus:0.8582689166069031 Cytoplasm:0.10330899059772491 Chromatin:0.679395318031311 Insoluble cytoplasm:0.042668141424655914	Insoluble cytoplasm;Nucleus;Chromatin
>NCBI:286122	Cytoplasm 0.242686606118 Nucleus 0.104532235259 Ribosome 0.028987008967 Cytosol 0.556960396206 Exosome 0.0668337534504	Exosome 0.593769	Cytoplasm: 0.98, Exosome: 0, Nucleus: 0.01, Ribosome: 0.01	Cytoplasm: 0.297, Nucleus: 0.32, Exosome: 0.044, Ribosome: 0.132, Cytosol: 0.207	Cytoplasm, Cytosol 0.654794	Cytoplasm: 0.395, Nucleus: 0.439, Exosome: 0.02, Ribosome: 0.146	Nucleus:0.6848829388618469 Cytoplasm:0.10463829338550568 Chromatin:0.5210566520690918 Insoluble cytoplasm:0.03404025360941887	Nucleus
>NCBI:101927761	Cytoplasm 0.646247927503 Nucleus 0.280669560072 Ribosome 0.0168011092222 Cytosol 0.0256584452671 Exosome 0.0306229579354	Exosome 0.60341	Cytoplasm: 0.96, Exosome: 0.02, Nucleus: 0.01, Ribosome: 0.01	Cytoplasm: 0.453, Nucleus: 0.162, Exosome: 0.096, Ribosome: 0.11, Cytosol: 0.179	Exosome 0.294131	Cytoplasm: 0.581, Nucleus: 0.362, Exosome: 0.009, Ribosome: 0.047	Nucleus:0.7707362174987793 Cytoplasm:0.10696987062692642 Chromatin:0.4490796625614166 Insoluble cytoplasm:0.0483860969543457	Nucleus;Chromatin
>NCBI:93653	Cytoplasm 0.316860113622 Nucleus 0.0453301566987 Ribosome 0.244871364065 Cytosol 0.249182802113 Exosome 0.143755563501	Cytoplasm, Cytosol 0.848206	Cytoplasm: 1, Exosome: 0, Nucleus: 0, Ribosome: 0	Cytoplasm: 0.03, Nucleus: 0.079, Exosome: 0.105, Ribosome: 0.399, Cytosol: 0.386	Cytoplasm, Cytosol 0.9217	Cytoplasm: 0.074, Nucleus: 0.259, Exosome: 0.017, Ribosome: 0.65	Nucleus:0.8115004301071167 Cytoplasm:0.26204290986061096 Chromatin:0.3949432671070099 Insoluble cytoplasm:0.03096327744424343	Nucleus
>NCBI:730101	Cytoplasm 0.00771793021238 Nucleus 0.00359642944007 Ribosome 0.0017143623855 Cytosol 0.982134820642 Exosome 0.00483645731997	Cytoplasm, Cytosol 0.983185	Cytoplasm: 1, Exosome: 0, Nucleus: 0, Ribosome: 0	Cytoplasm: 0.167, Nucleus: 0.282, Exosome: 0.047, Ribosome: 0.186, Cytosol: 0.317	Cytoplasm, Cytosol 0.981213	Cytoplasm: 0.422, Nucleus: 0.344, Exosome: 0.023, Ribosome: 0.211	Nucleus:0.8503140211105347 Cytoplasm:0.13077802956104279 Chromatin:0.4653615951538086 Insoluble cytoplasm:0.04014063626527786	Nucleus
>NCBI:100287177	Cytoplasm 0.360188542854 Nucleus 0.0678880011083 Ribosome 0.14042758918 Cytosol 0.189086949015 Exosome 0.242408917843	Exosome 0.413129	Cytoplasm: 0.74, Exosome: 0.01, Nucleus: 0.01, Ribosome: 0.24	Cytoplasm: 0.065, Nucleus: 0.134, Exosome: 0.249, Ribosome: 0.183, Cytosol: 0.37	Exosome 0.731177	Cytoplasm: 0.395, Nucleus: 0.455, Exosome: 0.044, Ribosome: 0.105	Nucleus:0.7164774537086487 Cytoplasm:0.19374334812164307 Chromatin:0.3480789065361023 Insoluble cytoplasm:0.0291774719953537	Nucleus
>NCBI:100288122	Cytoplasm 0.562144190564 Nucleus 0.11843210054 Ribosome 0.0910655169114 Cytosol 0.192762514049 Exosome 0.0355956779354	Cytoplasm, Cytosol 0.548622	Cytoplasm: 0.02, Exosome: 0.01, Nucleus: 0.97, Ribosome: 0.01	Cytoplasm: 0.14, Nucleus: 0.195, Exosome: 0.099, Ribosome: 0.163, Cytosol: 0.403	Cytoplasm, Cytosol 0.630009	Cytoplasm: 0.604, Nucleus: 0.27, Exosome: 0.017, Ribosome: 0.108	Nucleus:0.8358521461486816 Cytoplasm:0.10695145279169083 Chromatin:0.3989734649658203 Insoluble cytoplasm:0.035320766270160675	Nucleus
>NCBI:80161	Cytoplasm 0.0501786296128 Nucleus 0.033416610166 Ribosome 0.030537896124 Cytosol 0.857055257326 Exosome 0.0288116067717	Ribosome 0.875135	Cytoplasm: 1, Exosome: 0, Nucleus: 0, Ribosome: 0	Cytoplasm: 0.217, Nucleus: 0.295, Exosome: 0.054, Ribosome: 0.14, Cytosol: 0.295	Ribosome 0.803639	Cytoplasm: 0.2, Nucleus: 0.484, Exosome: 0.048, Ribosome: 0.267	Nucleus:0.7900063395500183 Cytoplasm:0.1104731410741806 Chromatin:0.5775690674781799 Insoluble cytoplasm:0.029515709728002548	Chromatin
>NCBI:100131655	Cytoplasm 0.212838759737 Nucleus 0.082411446699 Ribosome 0.0751842396764 Cytosol 0.522626380231 Exosome 0.106939173656	Cytoplasm, Cytosol 0.644015	Cytoplasm: 0.83, Exosome: 0.08, Nucleus: 0.04, Ribosome: 0.05	Cytoplasm: 0.069, Nucleus: 0.101, Exosome: 0.099, Ribosome: 0.247, Cytosol: 0.484	Cytoplasm, Cytosol 0.906537	Cytoplasm: 0.13, Nucleus: 0.477, Exosome: 0.013, Ribosome: 0.38	Nucleus:0.8107093572616577 Cytoplasm:0.25580447912216187 Chromatin:0.4371435046195984 Insoluble cytoplasm:0.03383277729153633	Nucleus
>NCBI:379025	Cytoplasm 0.00897658589613 Nucleus 0.985261120714 Ribosome 0.000275792563293 Cytosol 0.00138442040054 Exosome 0.00410208042581	Nucleolus, Nucleus, Nucleoplasm 0.982293	Cytoplasm: 0, Exosome: 0, Nucleus: 1, Ribosome: 0	Cytoplasm: 0.313, Nucleus: 0.33, Exosome: 0.03, Ribosome: 0.185, Cytosol: 0.143	Nucleolus, Nucleus, Nucleoplasm 0.988697	Cytoplasm: 0.505, Nucleus: 0.384, Exosome: 0.028, Ribosome: 0.083	Nucleus:0.8623072504997253 Cytoplasm:0.1481253206729889 Chromatin:0.540930986404419 Insoluble cytoplasm:0.058989983052015305	Nucleus
>NCBI:101929423	Cytoplasm 0.759411154313 Nucleus 0.102761087555 Ribosome 0.012260341432 Cytosol 0.104445990937 Exosome 0.0211214257627	Cytoplasm, Cytosol 0.469628	Cytoplasm: 1, Exosome: 0, Nucleus: 0, Ribosome: 0	Cytoplasm: 0.434, Nucleus: 0.348, Exosome: 0.022, Ribosome: 0.109, Cytosol: 0.087	Nucleolus, Nucleus, Nucleoplasm 0.777465	Cytoplasm: 0.392, Nucleus: 0.538, Exosome: 0.005, Ribosome: 0.064	Nucleus:0.7825003266334534 Cytoplasm:0.12033876031637192 Chromatin:0.549357533454895 Insoluble cytoplasm:0.05518448352813721	Nucleus
>NCBI:105377108	Cytoplasm 0.69669603895 Nucleus 0.197306172602 Ribosome 0.0225292616931 Cytosol 0.0509250953753 Exosome 0.0325434313788	Cytoplasm, Cytosol 0.721375	Cytoplasm: 0.62, Exosome: 0.01, Nucleus: 0.12, Ribosome: 0.25	Cytoplasm: 0.577, Nucleus: 0.146, Exosome: 0.047, Ribosome: 0.069, Cytosol: 0.161	Cytoplasm, Cytosol 0.597787	Cytoplasm: 0.656, Nucleus: 0.218, Exosome: 0.077, Ribosome: 0.049	Nucleus:0.7843124270439148 Cytoplasm:0.08917887508869171 Chromatin:0.5426958799362183 Insoluble cytoplasm:0.04241723567247391	Cytoplasm
>NCBI:101927721	Cytoplasm 0.0477851587463 Nucleus 0.0142460273118 Ribosome 0.873444890709 Cytosol 0.057034889132 Exosome 0.0074890341007	Ribosome 0.705861	Cytoplasm: 0.84, Exosome: 0, Nucleus: 0, Ribosome: 0.15	Cytoplasm: 0.352, Nucleus: 0.142, Exosome: 0.102, Ribosome: 0.142, Cytosol: 0.262	Ribosome 0.914699	Cytoplasm: 0.138, Nucleus: 0.523, Exosome: 0.196, Ribosome: 0.143	Nucleus:0.812623143196106 Cytoplasm:0.14850592613220215 Chromatin:0.43497902154922485 Insoluble cytoplasm:0.05454201623797417	Nucleus
>NCBI:654780	Cytoplasm 0.0510093163294 Nucleus 0.0107969973012 Ribosome 0.186334847551 Cytosol 0.711584941016 Exosome 0.0402738978027	Ribosome 0.532614	Cytoplasm: 1, Exosome: 0, Nucleus: 0, Ribosome: 0	Cytoplasm: 0.223, Nucleus: 0.299, Exosome: 0.043, Ribosome: 0.162, Cytosol: 0.274	Nucleolus, Nucleus, Nucleoplasm 0.689543	Cytoplasm: 0.309, Nucleus: 0.54, Exosome: 0.016, Ribosome: 0.135	Nucleus:0.7697452306747437 Cytoplasm:0.10839575529098511 Chromatin:0.534832775592804 Insoluble cytoplasm:0.03224090486764908	Nucleus
>NCBI:652995	Cytoplasm 0.176749556993 Nucleus 0.35442195033 Ribosome 0.353809173763 Cytosol 0.0872403416752 Exosome 0.0277789772381	Nucleolus, Nucleus, Nucleoplasm 0.781806	Cytoplasm: 0.99, Exosome: 0, Nucleus: 0, Ribosome: 0.01	Cytoplasm: 0.356, Nucleus: 0.306, Exosome: 0.027, Ribosome: 0.14, Cytosol: 0.171	Cytoplasm, Cytosol 0.894772	Cytoplasm: 0.552, Nucleus: 0.332, Exosome: 0.018, Ribosome: 0.099	Nucleus:0.7806047797203064 Cytoplasm:0.12087150663137436 Chromatin:0.6324947476387024 Insoluble cytoplasm:0.043351031839847565	Cytoplasm;Nucleus
>NCBI:101927347	Cytoplasm 0.659258064406 Nucleus 0.274700986215 Ribosome 0.0107622507999 Cytosol 0.0251094934259 Exosome 0.0301692051525	Cytoplasm, Cytosol 0.473202	Cytoplasm: 0.92, Exosome: 0.06, Nucleus: 0.01, Ribosome: 0.01	Cytoplasm: 0.473, Nucleus: 0.17, Exosome: 0.141, Ribosome: 0.112, Cytosol: 0.104	Cytoplasm, Cytosol 0.695374	Cytoplasm: 0.718, Nucleus: 0.219, Exosome: 0.034, Ribosome: 0.029	Nucleus:0.8199052810668945 Cytoplasm:0.11632508039474487 Chromatin:0.416759729385376 Insoluble cytoplasm:0.10052387416362762	Nucleus;Chromatin
>NCBI:105378763	Cytoplasm 0.572174381181 Nucleus 0.0319859657372 Ribosome 0.0277726235969 Cytosol 0.360087447409 Exosome 0.00797958207662	Nucleolus, Nucleus, Nucleoplasm 0.839944	Cytoplasm: 1, Exosome: 0, Nucleus: 0, Ribosome: 0	Cytoplasm: 0.318, Nucleus: 0.373, Exosome: 0.022, Ribosome: 0.156, Cytosol: 0.131	Cytoplasm, Cytosol 0.836739	Cytoplasm: 0.233, Nucleus: 0.643, Exosome: 0.007, Ribosome: 0.117	Nucleus:0.8707127571105957 Cytoplasm:0.11365506798028946 Chromatin:0.6014464497566223 Insoluble cytoplasm:0.055687885731458664	Insoluble cytoplasm;Nucleus;Chromatin
>NCBI:100507291	Cytoplasm 0.805244885653 Nucleus 0.115687038294 Ribosome 0.0233202431686 Cytosol 0.0296817948198 Exosome 0.0260660380651	Nucleolus, Nucleus, Nucleoplasm 0.41127	Cytoplasm: 0.88, Exosome: 0.09, Nucleus: 0.01, Ribosome: 0.02	Cytoplasm: 0.168, Nucleus: 0.195, Exosome: 0.273, Ribosome: 0.112, Cytosol: 0.252	Ribosome 0.637558	Cytoplasm: 0.519, Nucleus: 0.385, Exosome: 0.026, Ribosome: 0.07	Nucleus:0.7691904306411743 Cytoplasm:0.11284492909908295 Chromatin:0.485983282327652 Insoluble cytoplasm:0.06176849082112312	Nucleus
>NCBI:100131691	Cytoplasm 0.0848736916433 Nucleus 0.0204183020637 Ribosome 0.0498654266791 Cytosol 0.80063176182 Exosome 0.0442108177943	Ribosome 0.588623	Cytoplasm: 0.19, Exosome: 0, Nucleus: 0, Ribosome: 0.81	Cytoplasm: 0.172, Nucleus: 0.265, Exosome: 0.029, Ribosome: 0.287, Cytosol: 0.246	Ribosome 0.589585	Cytoplasm: 0.099, Nucleus: 0.397, Exosome: 0.038, Ribosome: 0.466	Nucleus:0.7865767478942871 Cytoplasm:0.15472368896007538 Chromatin:0.4319729208946228 Insoluble cytoplasm:0.03239060193300247	Nucleus;Chromatin
>NCBI:84837	Cytoplasm 0.569857739829 Nucleus 0.0954352899185 Ribosome 0.161335839403 Cytosol 0.115424852388 Exosome 0.0579462784609	Nucleolus, Nucleus, Nucleoplasm 0.536728	Cytoplasm: 0.04, Exosome: 0.12, Nucleus: 0.82, Ribosome: 0.01	Cytoplasm: 0.286, Nucleus: 0.339, Exosome: 0.033, Ribosome: 0.173, Cytosol: 0.168	Nucleolus, Nucleus, Nucleoplasm 0.572531	Cytoplasm: 0.402, Nucleus: 0.489, Exosome: 0.007, Ribosome: 0.102	Nucleus:0.8073858022689819 Cytoplasm:0.14290259778499603 Chromatin:0.4738636910915375 Insoluble cytoplasm:0.04123418778181076	Nucleus
>NCBI:101928571	Cytoplasm 0.58309801712 Nucleus 0.14117360281 Ribosome 0.0477615265031 Cytosol 0.0632716645723 Exosome 0.164695188994	Cytoplasm, Cytosol 0.953255	Cytoplasm: 0.98, Exosome: 0.02, Nucleus: 0.01, Ribosome: 0	Cytoplasm: 0.603, Nucleus: 0.163, Exosome: 0.061, Ribosome: 0.073, Cytosol: 0.101	Cytoplasm, Cytosol 0.96816	Cytoplasm: 0.68, Nucleus: 0.253, Exosome: 0.028, Ribosome: 0.039	Nucleus:0.8046789169311523 Cytoplasm:0.134662926197052 Chromatin:0.3596740961074829 Insoluble cytoplasm:0.06477940827608109	Chromatin
>NCBI:503538	Cytoplasm 0.0780424755916 Nucleus 0.0074010593508 Ribosome 0.0398554625772 Cytosol 0.844364105969 Exosome 0.0303368965115	Cytoplasm, Cytosol 0.883005	Cytoplasm: 0.85, Exosome: 0.07, Nucleus: 0, Ribosome: 0.08	Cytoplasm: 0.064, Nucleus: 0.097, Exosome: 0.141, Ribosome: 0.126, Cytosol: 0.572	Cytoplasm, Cytosol 0.857546	Cytoplasm: 0.343, Nucleus: 0.424, Exosome: 0.084, Ribosome: 0.149	Nucleus:0.7902177572250366 Cytoplasm:0.09742116928100586 Chromatin:0.589125394821167 Insoluble cytoplasm:0.027366142719984055	Nucleus
>NCBI:101927682	Cytoplasm 0.23600598411 Nucleus 0.10897872199 Ribosome 0.319097911014 Cytosol 0.182508965156 Exosome 0.153408417731	Cytoplasm, Cytosol 0.412839	Cytoplasm: 0.69, Exosome: 0, Nucleus: 0, Ribosome: 0.31	Cytoplasm: 0.078, Nucleus: 0.122, Exosome: 0.122, Ribosome: 0.157, Cytosol: 0.521	Cytoplasm, Cytosol 0.708522	Cytoplasm: 0.362, Nucleus: 0.446, Exosome: 0.115, Ribosome: 0.076	Nucleus:0.7311648726463318 Cytoplasm:0.19373014569282532 Chromatin:0.5597081184387207 Insoluble cytoplasm:0.02820988930761814	Nucleus
>NCBI:100126793	Cytoplasm 0.516806267418 Nucleus 0.0404800785139 Ribosome 0.0917125243031 Cytosol 0.296098341405 Exosome 0.0549027883599	Cytoplasm, Cytosol 0.616933	Cytoplasm: 1, Exosome: 0, Nucleus: 0, Ribosome: 0	Cytoplasm: 0.078, Nucleus: 0.122, Exosome: 0.122, Ribosome: 0.157, Cytosol: 0.521	Cytoplasm, Cytosol 0.732712	Cytoplasm: 0.688, Nucleus: 0.234, Exosome: 0.02, Ribosome: 0.058	Nucleus:0.8134958148002625 Cytoplasm:0.1154056191444397 Chromatin:0.6053775548934937 Insoluble cytoplasm:0.043051205575466156	Chromatin
>NCBI:401022	Cytoplasm 0.0847383105011 Nucleus 0.0265280274404 Ribosome 0.0406188169834 Cytosol 0.755585296921 Exosome 0.0925295481537	Cytoplasm, Cytosol 0.612239	Cytoplasm: 1, Exosome: 0, Nucleus: 0, Ribosome: 0	Cytoplasm: 0.238, Nucleus: 0.336, Exosome: 0.03, Ribosome: 0.213, Cytosol: 0.183	Cytoplasm, Cytosol 0.687159	Cytoplasm: 0.24, Nucleus: 0.535, Exosome: 0.028, Ribosome: 0.198	Nucleus:0.8209630846977234 Cytoplasm:0.1391470730304718 Chromatin:0.45369791984558105 Insoluble cytoplasm:0.03628527373075485	Cytoplasm;Nucleus
>NCBI:105416157	Cytoplasm 0.0988999422901 Nucleus 0.0152284232757 Ribosome 0.104384526364 Cytosol 0.724365840286 Exosome 0.0571212677842	Cytoplasm, Cytosol 0.802531	Cytoplasm: 0, Exosome: 0, Nucleus: 0, Ribosome: 1	Cytoplasm: 0.294, Nucleus: 0.193, Exosome: 0.083, Ribosome: 0.126, Cytosol: 0.304	Nucleolus, Nucleus, Nucleoplasm 0.389463	Cytoplasm: 0.338, Nucleus: 0.397, Exosome: 0.098, Ribosome: 0.168	Nucleus:0.6671829223632812 Cytoplasm:0.13284988701343536 Chromatin:0.5284627676010132 Insoluble cytoplasm:0.03573523834347725	Cytoplasm
>NCBI:101928001	Cytoplasm 0.775056866279 Nucleus 0.11068364174 Ribosome 0.034482833672 Cytosol 0.070901324366 Exosome 0.00887533394361	Cytoplasm, Cytosol 0.969164	Cytoplasm: 0.99, Exosome: 0, Nucleus: 0, Ribosome: 0	Cytoplasm: 0.294, Nucleus: 0.193, Exosome: 0.083, Ribosome: 0.126, Cytosol: 0.304	Cytoplasm, Cytosol 0.973646	Cytoplasm: 0.387, Nucleus: 0.479, Exosome: 0.056, Ribosome: 0.078	Nucleus:0.7470270991325378 Cytoplasm:0.11473982036113739 Chromatin:0.5474143028259277 Insoluble cytoplasm:0.05457298085093498	Chromatin
>NCBI:100652772	Cytoplasm 0.0160928822067 Nucleus 0.00578420778984 Ribosome 0.275248061323 Cytosol 0.698073481998 Exosome 0.00480136668296	Nucleolus, Nucleus, Nucleoplasm 0.48629	Cytoplasm: 0.97, Exosome: 0, Nucleus: 0.03, Ribosome: 0	Cytoplasm: 0.261, Nucleus: 0.273, Exosome: 0.028, Ribosome: 0.267, Cytosol: 0.171	Cytoplasm, Cytosol 0.554111	Cytoplasm: 0.411, Nucleus: 0.464, Exosome: 0.01, Ribosome: 0.114	Nucleus:0.7061073780059814 Cytoplasm:0.1481531411409378 Chromatin:0.5523806810379028 Insoluble cytoplasm:0.03999235853552818	Cytoplasm
>NCBI:285540	Cytoplasm 0.563105369389 Nucleus 0.241495248323 Ribosome 0.0789540387122 Cytosol 0.100343983206 Exosome 0.0161013603702	Cytoplasm, Cytosol 0.776892	Cytoplasm: 0.83, Exosome: 0, Nucleus: 0.02, Ribosome: 0.15	Cytoplasm: 0.329, Nucleus: 0.242, Exosome: 0.07, Ribosome: 0.174, Cytosol: 0.185	Cytoplasm, Cytosol 0.947295	Cytoplasm: 0.388, Nucleus: 0.52, Exosome: 0.008, Ribosome: 0.085	Nucleus:0.7621309161186218 Cytoplasm:0.1262052059173584 Chromatin:0.5728200078010559 Insoluble cytoplasm:0.051013506948947906	Nucleus
>NCBI:148046	Cytoplasm 0.138045321606 Nucleus 0.0288848290168 Ribosome 0.0868008185269 Cytosol 0.626494805306 Exosome 0.119774225544	Cytoplasm, Cytosol 0.487633	Cytoplasm: 0.62, Exosome: 0.08, Nucleus: 0.17, Ribosome: 0.13	Cytoplasm: 0.456, Nucleus: 0.24, Exosome: 0.038, Ribosome: 0.107, Cytosol: 0.158	Nucleolus, Nucleus, Nucleoplasm 0.676313	Cytoplasm: 0.272, Nucleus: 0.264, Exosome: 0.319, Ribosome: 0.145	Nucleus:0.6889464259147644 Cytoplasm:0.2051897495985031 Chromatin:0.4491077959537506 Insoluble cytoplasm:0.02459452673792839	Nucleus
>NCBI:102724515	Cytoplasm 0.778664752803 Nucleus 0.134714283579 Ribosome 0.0197292376791 Cytosol 0.0304439586674 Exosome 0.0364477672715	Cytoplasm, Cytosol 0.495684	Cytoplasm: 0.95, Exosome: 0.04, Nucleus: 0.01, Ribosome: 0	Cytoplasm: 0.74, Nucleus: 0.14, Exosome: 0.04, Ribosome: 0.035, Cytosol: 0.044	Cytoplasm, Cytosol 0.616726	Cytoplasm: 0.476, Nucleus: 0.393, Exosome: 0.098, Ribosome: 0.034	Nucleus:0.7864311933517456 Cytoplasm:0.10876192897558212 Chromatin:0.3572622537612915 Insoluble cytoplasm:0.07204173505306244	Chromatin
>NCBI:407975	Cytoplasm 0.29071421837 Nucleus 0.650938147207 Ribosome 0.00619453236058 Cytosol 0.0316818423305 Exosome 0.0204712597315	Nucleolus, Nucleus, Nucleoplasm 0.51246	Cytoplasm: 0.99, Exosome: 0, Nucleus: 0.01, Ribosome: 0	Cytoplasm: 0.218, Nucleus: 0.44, Exosome: 0.028, Ribosome: 0.218, Cytosol: 0.096	Cytoplasm, Cytosol 0.622268	Cytoplasm: 0.366, Nucleus: 0.442, Exosome: 0.007, Ribosome: 0.185	Nucleus:0.8652400970458984 Cytoplasm:0.16268447041511536 Chromatin:0.5909005999565125 Insoluble cytoplasm:0.07250799238681793	Nucleus;Chromatin
>NCBI:401260	Cytoplasm 0.891944801614 Nucleus 0.0490503512189 Ribosome 0.0131254012753 Cytosol 0.0410158911245 Exosome 0.00486355476705	Cytoplasm, Cytosol 0.916202	Cytoplasm: 1, Exosome: 0, Nucleus: 0, Ribosome: 0	Cytoplasm: 0.403, Nucleus: 0.345, Exosome: 0.028, Ribosome: 0.107, Cytosol: 0.117	Cytoplasm, Cytosol 0.784499	Cytoplasm: 0.637, Nucleus: 0.307, Exosome: 0.004, Ribosome: 0.052	Nucleus:0.8084430694580078 Cytoplasm:0.08473909646272659 Chromatin:0.6004675030708313 Insoluble cytoplasm:0.04007560759782791	Cytoplasm;Nucleus
>NCBI:100506215	Cytoplasm 0.399828500213 Nucleus 0.508877839457 Ribosome 0.0274762760972 Cytosol 0.0228852976133 Exosome 0.0409320866202	Cytoplasm, Cytosol 0.716	Cytoplasm: 1, Exosome: 0, Nucleus: 0, Ribosome: 0	Cytoplasm: 0.255, Nucleus: 0.352, Exosome: 0.030, Ribosome: 0.180, Cytosol: 0.183	Cytoplasm, Cytosol 0.685947	Cytoplasm: 0.205, Nucleus: 0.514, Exosome: 0.015, Ribosome: 0.266	Nucleus:0.8187577128410339 Cytoplasm:0.15430477261543274 Chromatin:0.49565228819847107 Insoluble cytoplasm:0.04605812579393387	Chromatin
>NCBI:100287042	Cytoplasm 0.025248536242 Nucleus 0.0100982771891 Ribosome 0.0149159954734 Cytosol 0.875854876357 Exosome 0.0738823147382	Cytoplasm, Cytosol 0.728087	Cytoplasm: 1, Exosome: 0, Nucleus: 0, Ribosome: 0	Cytoplasm: 0.128, Nucleus: 0.232, Exosome: 0.053, Ribosome: 0.202, Cytosol: 0.386	Cytoplasm, Cytosol 0.631547	Cytoplasm: 0.159, Nucleus: 0.427, Exosome: 0.042, Ribosome: 0.372	Nucleus:0.6969609260559082 Cytoplasm:0.1305728256702423 Chromatin:0.5715319514274597 Insoluble cytoplasm:0.025681879371404648	Nucleus
>NCBI:100873947	Cytoplasm 0.724193236985 Nucleus 0.0492723232917 Ribosome 0.0497448035772 Cytosol 0.117279658934 Exosome 0.0595099772125	Cytoplasm, Cytosol 0.94689	Cytoplasm: 0.97, Exosome: 0.02, Nucleus: 0.01, Ribosome: 0.01	Cytoplasm: 0.505, Nucleus: 0.232, Exosome: 0.05, Ribosome: 0.118, Cytosol: 0.094	Cytoplasm, Cytosol 0.885072	Cytoplasm: 0.366, Nucleus: 0.15, Exosome: 0.462, Ribosome: 0.022	Nucleus:0.7679728269577026 Cytoplasm:0.1135844811797142 Chromatin:0.47721195220947266 Insoluble cytoplasm:0.10503528267145157	Nucleus
>NCBI:283687	Cytoplasm 0.389457639529 Nucleus 0.0290519162158 Ribosome 0.110431840582 Cytosol 0.196293872115 Exosome 0.274764731558	Cytoplasm, Cytosol 0.631011	Cytoplasm: 0.84, Exosome: 0, Nucleus: 0, Ribosome: 0.16	Cytoplasm: 0.113, Nucleus: 0.244, Exosome: 0.061, Ribosome: 0.239, Cytosol: 0.343	Ribosome 0.560305	Cytoplasm: 0.049, Nucleus: 0.295, Exosome: 0.071, Ribosome: 0.585	Nucleus:0.6891840100288391 Cytoplasm:0.22584016621112823 Chromatin:0.5368703007698059 Insoluble cytoplasm:0.028086235746741295	Nucleus
>NCBI:100874363	Cytoplasm 0.419186620173 Nucleus 0.11547849058 Ribosome 0.0945197648816 Cytosol 0.0909598105894 Exosome 0.279855313776	Cytoplasm, Cytosol 0.882988	Cytoplasm: 0.92, Exosome: 0.02, Nucleus: 0.04, Ribosome: 0.01	Cytoplasm: 0.305, Nucleus: 0.226, Exosome: 0.127, Ribosome: 0.199, Cytosol: 0.143	Cytoplasm, Cytosol 0.935719	Cytoplasm: 0.304, Nucleus: 0.2, Exosome: 0.437, Ribosome: 0.058	Nucleus:0.6668441891670227 Cytoplasm:0.1619659662246704 Chromatin:0.3051378130912781 Insoluble cytoplasm:0.026573743671178818	Cytoplasm;Chromatin
>NCBI:378832	Cytoplasm 0.047472313808 Nucleus 0.0296749072009 Ribosome 0.107719971819 Cytosol 0.439508362808 Exosome 0.375624444364	Nucleolus, Nucleus, Nucleoplasm 0.610006	Cytoplasm: 1, Exosome: 0, Nucleus: 0, Ribosome: 0	Cytoplasm: 0.14, Nucleus: 0.358, Exosome: 0.068, Ribosome: 0.188, Cytosol: 0.247	Cytoplasm, Cytosol 0.543143	Cytoplasm: 0.095, Nucleus: 0.367, Exosome: 0.067, Ribosome: 0.471	Nucleus:0.7408077716827393 Cytoplasm:0.10537918657064438 Chromatin:0.6031202077865601 Insoluble cytoplasm:0.0235301423817873	Chromatin
>NCBI:101928989	Cytoplasm 0.67177427852 Nucleus 0.0957755496212 Ribosome 0.032940804458 Cytosol 0.157503175322 Exosome 0.0420061920786	Cytoplasm, Cytosol 0.54316	Cytoplasm: 0.98, Exosome: 0, Nucleus: 0.02, Ribosome: 0	Cytoplasm: 0.456, Nucleus: 0.244, Exosome: 0.043, Ribosome: 0.082, Cytosol: 0.175	Cytoplasm, Cytosol 0.539518	Cytoplasm: 0.66, Nucleus: 0.267, Exosome: 0.021, Ribosome: 0.052	Nucleus:0.8224879503250122 Cytoplasm:0.10498086363077164 Chromatin:0.48674672842025757 Insoluble cytoplasm:0.04714487865567207	Nucleus
>NCBI:101929147	Cytoplasm 0.0937340170959 Nucleus 0.139928251388 Ribosome 0.0524912596395 Cytosol 0.0602821308973 Exosome 0.653564340979	Cytoplasm, Cytosol 0.67242	Cytoplasm: 0.98, Exosome: 0, Nucleus: 0, Ribosome: 0.02	Cytoplasm: 0.137, Nucleus: 0.209, Exosome: 0.093, Ribosome: 0.167, Cytosol: 0.393	Cytoplasm, Cytosol 0.632887	Cytoplasm: 0.424, Nucleus: 0.311, Exosome: 0.026, Ribosome: 0.239	Nucleus:0.8430978059768677 Cytoplasm:0.15889178216457367 Chromatin:0.43468230962753296 Insoluble cytoplasm:0.037966273725032806	Nucleus;Chromatin
>NCBI:101928694	Cytoplasm 0.763320616632 Nucleus 0.110449403467 Ribosome 0.0277922543684 Cytosol 0.0920863193654 Exosome 0.00635140616687	Cytoplasm, Cytosol 0.756471	Cytoplasm: 0.67, Exosome: 0, Nucleus: 0.33, Ribosome: 0	Cytoplasm: 0.513, Nucleus: 0.272, Exosome: 0.017, Ribosome: 0.093, Cytosol: 0.105	Cytoplasm, Cytosol 0.905085	Cytoplasm: 0.248, Nucleus: 0.41, Exosome: 0.135, Ribosome: 0.207	Nucleus:0.8189371228218079 Cytoplasm:0.10183199495077133 Chromatin:0.500658392906189 Insoluble cytoplasm:0.040381401777267456	Insoluble cytoplasm
>NCBI:101928913	Cytoplasm 0.835006943638 Nucleus 0.085538199663 Ribosome 0.0132988962335 Cytosol 0.0393919648402 Exosome 0.0267639956257	Nucleolus, Nucleus, Nucleoplasm 0.79922	Cytoplasm: 0.87, Exosome: 0.1, Nucleus: 0.02, Ribosome: 0.02	Cytoplasm: 0.662, Nucleus: 0.223, Exosome: 0.026, Ribosome: 0.051, Cytosol: 0.038	Cytoplasm, Cytosol 0.540453	Cytoplasm: 0.554, Nucleus: 0.402, Exosome: 0.008, Ribosome: 0.035	Nucleus:0.8093579411506653 Cytoplasm:0.0921623557806015 Chromatin:0.39658913016319275 Insoluble cytoplasm:0.05770168453454971	Nucleus
>NCBI:100190939	Cytoplasm 0.510394999425 Nucleus 0.073962905997 Ribosome 0.123317384814 Cytosol 0.127017963204 Exosome 0.16530674656	Ribosome 0.84124	Cytoplasm: 1, Exosome: 0, Nucleus: 0, Ribosome: 0	Cytoplasm: 0.022, Nucleus: 0.063, Exosome: 0.179, Ribosome: 0.196, Cytosol: 0.541	Ribosome 0.973319	Cytoplasm: 0.133, Nucleus: 0.438, Exosome: 0.054, Ribosome: 0.375	Nucleus:0.7825733423233032 Cytoplasm:0.2905450165271759 Chromatin:0.3790358006954193 Insoluble cytoplasm:0.03344704583287239	Chromatin
>NCBI:404266	Cytoplasm 0.626448151819 Nucleus 0.106209052013 Ribosome 0.060668998138 Cytosol 0.0206790578418 Exosome 0.185994740188	Cytoplasm, Cytosol 0.503378	Cytoplasm: 0.56, Exosome: 0, Nucleus: 0.44, Ribosome: 0	Cytoplasm: 0.166, Nucleus: 0.136, Exosome: 0.226, Ribosome: 0.123, Cytosol: 0.349	Cytoplasm, Cytosol 0.643742	Cytoplasm: 0.298, Nucleus: 0.265, Exosome: 0.313, Ribosome: 0.125	Nucleus:0.7163013219833374 Cytoplasm:0.18226109445095062 Chromatin:0.3862086236476898 Insoluble cytoplasm:0.044599711894989014	Nucleus;Chromatin
>NCBI:285908	Cytoplasm 0.0474184744894 Nucleus 0.0133099348692 Ribosome 0.0603062324145 Cytosol 0.762075368853 Exosome 0.116889989374	Cytoplasm, Cytosol 0.926479	Cytoplasm: 1, Exosome: 0, Nucleus: 0, Ribosome: 0	Cytoplasm: 0.139, Nucleus: 0.28, Exosome: 0.043, Ribosome: 0.239, Cytosol: 0.298	Cytoplasm, Cytosol 0.762378	Cytoplasm: 0.153, Nucleus: 0.488, Exosome: 0.018, Ribosome: 0.341	Nucleus:0.8070530891418457 Cytoplasm:0.12229176610708237 Chromatin:0.6487671732902527 Insoluble cytoplasm:0.03968033939599991	Chromatin
>NCBI:255025	Cytoplasm 0.597065767783 Nucleus 0.301701728257 Ribosome 0.0174218609857 Cytosol 0.035536334155 Exosome 0.0482743088193	Cytoplasm, Cytosol 0.924646	Cytoplasm: 1, Exosome: 0, Nucleus: 0, Ribosome: 0	Cytoplasm: 0.505, Nucleus: 0.238, Exosome: 0.031, Ribosome: 0.113, Cytosol: 0.113	Cytoplasm, Cytosol 0.982877	Cytoplasm: 0.227, Nucleus: 0.219, Exosome: 0.057, Ribosome: 0.497	Nucleus:0.8423324823379517 Cytoplasm:0.11822234094142914 Chromatin:0.5613704323768616 Insoluble cytoplasm:0.07981269061565399	Nucleus;Chromatin
>NCBI:100874042	Cytoplasm 0.487079217935 Nucleus 0.23739299673 Ribosome 0.0512582448935 Cytosol 0.0367193909563 Exosome 0.187550149485	Cytoplasm, Cytosol 0.656149	Cytoplasm: 0.36, Exosome: 0.01, Nucleus: 0.62, Ribosome: 0.01	Cytoplasm: 0.281, Nucleus: 0.168, Exosome: 0.166, Ribosome: 0.229, Cytosol: 0.156	Cytoplasm, Cytosol 0.671262	Cytoplasm: 0.327, Nucleus: 0.387, Exosome: 0.07, Ribosome: 0.216	Nucleus:0.6992268562316895 Cytoplasm:0.14694097638130188 Chromatin:0.4011313319206238 Insoluble cytoplasm:0.04362526535987854	Chromatin
>NCBI:100131564	Cytoplasm 0.917880697095 Nucleus 0.0435075600973 Ribosome 0.0131687460968 Cytosol 0.0222466262851 Exosome 0.00319637042564	Cytoplasm, Cytosol 0.902987	Cytoplasm: 1, Exosome: 0, Nucleus: 0, Ribosome: 0	Cytoplasm: 0.323, Nucleus: 0.403, Exosome: 0.02, Ribosome: 0.161, Cytosol: 0.094	Cytoplasm, Cytosol 0.967827	Cytoplasm: 0.344, Nucleus: 0.549, Exosome: 0.004, Ribosome: 0.103	Nucleus:0.8677555918693542 Cytoplasm:0.1032380685210228 Chromatin:0.6124895811080933 Insoluble cytoplasm:0.05840073153376579	Insoluble cytoplasm;Chromatin
>NCBI:102723356	Cytoplasm 0.79069476785 Nucleus 0.0878848209744 Ribosome 0.0179531316506 Cytosol 0.0713217670463 Exosome 0.0321455124787	Cytoplasm, Cytosol 0.735814	Cytoplasm: 1, Exosome: 0, Nucleus: 0, Ribosome: 0	Cytoplasm: 0.557, Nucleus: 0.255, Exosome: 0.034, Ribosome: 0.077, Cytosol: 0.076	Cytoplasm, Cytosol 0.988601	Cytoplasm: 0.512, Nucleus: 0.39, Exosome: 0.024, Ribosome: 0.075	Nucleus:0.7310121059417725 Cytoplasm:0.10110989958047867 Chromatin:0.5652687549591064 Insoluble cytoplasm:0.0682886391878128	Nucleus;Chromatin
